# Supplementary material for: COVID-19 Transmission Potential and Non-Pharmaceutical Interventions in Maine During the COVID-19 Pandemic
Source: Pathogens. 2025 Sep 5;14(9):893. doi: 10.3390/pathogens14090893 (PMC12472373; doi:10.3390/pathogens14090893)
Supplement: Supplementary file 1 [file pathogens-14-00893-s001.zip]

Archive with 3 entries (3 files):
- pathogens-3756543-supplementary.pdf
- File S2_IL.Rmd
- File S3.r
