# Supplementary material for: COVID-19 Transmission Potential and Non-Pharmaceutical Interventions in Maine During the COVID-19 Pandemic
Source: Pathogens. 2025 Sep 5;14(9):893. doi: 10.3390/pathogens14090893 (PMC12472373; doi:10.3390/pathogens14090893)
Supplement: Supplementary file 1 [file pathogens-14-00893-s001.zip › File S2_IL.Rmd]

# Data Preparation

Set chunk options to display code in output.

```{r setup, include=FALSE}
knitr::opts_chunk$set(echo = TRUE)
```

Load required packages.

```{r}
pacman::p_load(
  rio,        # For data import/export
  tidyverse,  # For data manipulation and visualization
  EpiEstim,   # For estimating time-varying reproduction numbers
  incidence,  # For handling incidence data
  incidental, # For estimating incidence
  scales,     # For scale functions in ggplot2
  knitr,      # For dynamic report generation
  ggplot2,    # For data visualization
  gridExtra,  # For arranging multiple ggplot objects
  lubridate,  # For date manipulation
  readr,      # For reading rectangular data (csv, tsv, etc.)
  ggpubr,     # For 'ggplot2' based publication ready plots
  numform     # For rounding numbers (e.g., round2)
)
```

Set random seed for reproducibility.

```{r}
set.seed(1234)
```

## Data Import

Import the COVID-19 dataset and its corresponding lookup table into R from the COVID-19 Unified Dataset by Johns Hopkins University Center for Systems Science and Engineering, available in their GitHub repository 'CSSEGISandData'.

```{r}
COVID19_world_data <- rio::import("COVID-19.rds", trust = TRUE)
COVID19_world_data_lookup_table <- rio::import('COVID-19_LUT.csv')
```

## Subsetting Maine Data

Filter the lookup table to retain only rows corresponding to Maine, identified by the ID "US23." Remove the first row if it contains irrelevant information or NA values.

```{r}
US23_list <- COVID19_world_data_lookup_table[startsWith(COVID19_world_data_lookup_table$ID, "US23"),]
US23_list <- US23_list[-1,]
```

Subset the dataset to include only rows where the ID starts with "US23," which represents Maine.

```{r}
COVID19_world_data$ID <- as.character(COVID19_world_data$ID)
COVID19_world_data_US23 <- COVID19_world_data[startsWith(COVID19_world_data$ID, "US23"),]
```

## Extracting Confirmed Cases

Filter the subsetted Maine data to retain only confirmed COVID-19 cases from the Johns Hopkins University (JHU) source.

```{r}
COVID19_world_data_US23_confirmed_JHU <- COVID19_world_data_US23 %>%
  filter(Source == "JHU" & Type == "Confirmed")
```

## Creating County-Specific Dataframes

Create a list of dataframes for each county in Maine based on their specific IDs.

```{r}
ID_vector <- US23_list$ID
county_data <- vector(mode = 'list', length = length(ID_vector))

for(i in seq_along(ID_vector)) {
  ID_specific <- ID_vector[i]
  county_data[[i]] <- COVID19_world_data_US23_confirmed_JHU %>%
    filter(ID == ID_specific) %>%
    select(dates = Date, I = Cases_New)
}
```

## Extracting and Processing County-Level Data

Extract county names from the lookup table, and manually set the first entry in the list to "ME."

```{r}
county_name_list <- US23_list$Admin2
county_name_list[1] <- "ME"
```

## Imputing Negative and Zero Values

### Function to Impute Negative Values

```{r}
impute_negative <- function(data_I, start_row_number, filename) {
  
  # View rows that have negative values in the original data
  View(data_I[which(data_I$I < 0),])
  
  # Replace negative values with NA
  data_I$I2 <- replace(data_I$I, which(data_I$I < 0), NA)
  
  # Create a new vector to store cleaned data
  I_clean <- c(data_I$I2)
  a <- length(I_clean)
  
  # Impute NA values using the mean of the surrounding 3 values
  for (i in 4:a) {
    if ((is.na(I_clean[i])) & (i < a - 2)) {
      I_clean[i] <- mean(c(I_clean[(i-3):(i+3)]), na.rm = TRUE)
    } else if ((is.na(I_clean[i])) & (i >= a - 2)) {
      I_clean[i] <- mean(c(I_clean[(i-3):a]), na.rm = TRUE)
    }
  }
  
  # Combine original dataset with cleaned data
  data_clean <- cbind(data_I, I_clean)
  
  # Round up imputed values to the nearest integer
  data_clean$I_clean <- round2(data_clean$I_clean, digits = 0)
  data_clean$I_clean <- as.integer(data_clean$I_clean)
  
  # Select only the date and cleaned data columns
  data_clean <- data_clean[, c(1, 4)]
  colnames(data_clean) <- c("dates", "I")  # Rename columns to "dates" and "I"
  
  # Save the clean data to both CSV and RDS formats
  write.csv(data_clean, paste0(filename, ".csv"), row.names = FALSE)
  saveRDS(data_clean, paste0(filename, ".rds"))
  
  return(data_clean)
}
```

### Function to Impute Zero Values

```{r}
impute_zero <- function(data_I, start_row_number, filename) {
  
  # View rows that have zero values in the original data
  View(data_I[which(data_I$I == 0),])
  
  # Replace zero values with NA
  data_I$I2 <- replace(data_I$I, which(data_I$I == 0), NA)
  
  # Keep original data before the start_row_number
  data_I$I2[c(1:(start_row_number - 1))] <- data_I$I[c(1:(start_row_number - 1))] 
  
  # Create a new vector to store cleaned data
  I_clean <- c(data_I$I2)
  a <- length(I_clean)
  
  # Impute NA values using the mean of the surrounding 3 values
  for (i in 4:a) {
    if ((is.na(I_clean[i])) & (i < a - 2)) {
      I_clean[i] <- mean(c(I_clean[(i-3):(i+3)]), na.rm = TRUE)
    } else if ((is.na(I_clean[i])) & (i >= a - 2)) {
      I_clean[i] <- mean(c(I_clean[(i-3):a]), na.rm = TRUE)
    }
  }
  
  # Combine original dataset with cleaned data
  data_clean <- cbind(data_I, I_clean)
  
  # Round up imputed values to the nearest integer
  data_clean$I_clean <- round2(data_clean$I_clean, digits = 0)
  data_clean$I_clean <- as.integer(data_clean$I_clean)
  
  # Select only the date and cleaned data columns
  data_clean <- data_clean[, c(1, 4)]
  colnames(data_clean) <- c("dates", "I")  # Rename columns to "dates" and "I"
  
  # Save the clean data to both CSV and RDS formats
  write.csv(data_clean, paste0(filename, ".csv"), row.names = FALSE)
  saveRDS(data_clean, paste0(filename, ".rds"))
  
  return(data_clean)
}
```

### Defining the Date Range for Imputation

Select the date and new case count columns from the subsetted Maine data.

```{r}
US23_new_cases <- COVID19_world_data_US23_confirmed_JHU %>%
  select(dates = Date, I = Cases_New)
```

View case counts at the onset of the pandemic.

```{r}
View(US23_new_cases[c(1:60),])
```

The first date in the dataset is 2020-01-22 (Wednesday), and the first reported case in Maine was on 2020-03-12 (Thursday).

View case counts for the period affected by the weekend effect, where zero cases are reported on weekends.

```{r}
View(US23_new_cases[c(531:1120),])
```

During the period from 2021-07-05 (Monday) to 2023-02-14 (Tuesday), new cases were reported from Tuesday to Saturday.

View case counts during the weekly reporting phase.

```{r}
View(US23_new_cases[c(1121:1143),])
```

During the period from 2023-02-15 (Wednesday) to 2023-03-09 (Thursday), new cases were reported once a week. Accordingly, the analysis covers the period from 2020-01-22 (Wednesday), the first date in the dataset, to 2023-02-14 (Tuesday), the last day before weekly reporting began in Maine.

```{r}
View(US23_new_cases[c(1:1120),])
```

### Imputing Negative Values

Apply the impute_negative function to each county's data to correct any negative values. Replace these negative values with imputed values calculated from the surrounding data points. Save the cleaned data for each county.

```{r}
for(i in seq_along(ID_vector)) {
  county_ID <- ID_vector[i]  # Get the county ID
  county_name <- county_name_list[i]  # Get the corresponding county name
  
  # Construct the filename for saving the imputed data using the county ID and county name
  filename <- paste0(county_ID, "_", county_name, "_ImputedNegative")
  
  # Apply the impute_negative function to the data
  imputed_negative_data <- impute_negative(county_data[[i]], 
                                 start_row_number = 1,
                                 filename = filename)
  
  # Subset the data to include only cases up to 2023-02-14 (Tuesday)
  imputed_negative_data <- imputed_negative_data %>% filter(dates <= as.Date("2023-02-14"))
  
  # Save imputed data to both CSV and RDS formats
  write.csv(imputed_negative_data, paste0(filename, ".csv"), row.names = FALSE)
  saveRDS(imputed_negative_data, paste0(filename, ".rds"))
}
```

### Imputing Zero Values

After imputing the negative values, apply the impute_zero function to each county's data to correct any zero values that might indicate underreporting since the onset of the epidemic. Save the cleaned data for each county.

```{r}
for(i in seq_along(ID_vector)) {
  county_ID <- ID_vector[i]  # Get the county ID
  county_name <- county_name_list[i]  # Get the corresponding county name
  
  # Load the previously saved imputed negative data for each county
  imputed_negative_data <- readRDS(paste0(county_ID, "_", county_name, "_ImputedNegative.rds"))
  
  # Identify the row number corresponding to 2020-03-16 (Monday)
  start_date_impute_negative <- as.Date("2020-03-16")
  start_row_number <- which(imputed_negative_data$dates >= start_date_impute_negative)[1]
  
  # Construct the filename for saving the imputed data using the county ID and county name
  filename <- paste0(county_ID, "_", county_name, "_ImputedNegative_ImputedZero")
  
  # Apply the impute_zero function to the data starting from 2020-03-16 (Monday)
  imputed_zero_data <- impute_zero(imputed_negative_data,
                                  start_row_number = start_row_number,
                                  filename = filename)
  
  # Save imputed data to both CSV and RDS formats
  write.csv(imputed_zero_data, paste0(filename, ".csv"), row.names = FALSE)
  saveRDS(imputed_zero_data, paste0(filename, ".rds"))
  
  # Save dataframe to R environment
  imputation_dataframe_name <- paste0("imputed_negative_zero_", county_ID, "_", gsub(" ", "_", county_name))
  assign(imputation_dataframe_name, imputed_zero_data, envir = .GlobalEnv)
}
```

# Creating a Map of Maine Counties by Public Health District

Load required packages.

```{r}
knitr::opts_chunk$set(echo = TRUE)
pacman::p_load(
  dplyr, ggplot2, lubridate, mapproj, maps, stringr
)
```

Load Maine map data.

```{r}
ME_map <- map_data("county", "maine")
```

Assign counties to public health districts.

```{r}
ME_map <- ME_map %>%
  mutate(region = case_when(
    subregion == "york" ~ "District 1",
    subregion == "cumberland" ~ "District 2",
    subregion %in% c("androscoggin", "franklin", "oxford") ~ "District 3",
    subregion %in% c("knox", "lincoln", "sagadahoc", "waldo") ~ "District 4",
    subregion %in% c("kennebec", "somerset") ~ "District 5",
    subregion %in% c("penobscot", "piscataquis") ~ "District 6",
    subregion %in% c("hancock", "washington") ~ "District 7",
    subregion == "aroostook" ~ "District 8",
    TRUE ~ "Other"
  ))
```

Calculate centroids (average longitude and latitude) for each county.

```{r}
ME_map_centroids <- ME_map %>%
  group_by(subregion) %>%
  summarize(
    long = mean(range(long)),
    lat = mean(range(lat)),
    .groups = 'drop'
  ) %>%
  mutate(subregion = str_to_title(subregion))
```

Create map with public health district and county labels.

```{r}
plot_ME_map <- ggplot(data = ME_map, aes(x = long, y = lat, group = group, fill = region)) +
  geom_polygon(color = "black") +
  geom_text(
    data = ME_map_centroids,
    aes(x = long, y = lat, label = subregion),
    size = 3, color = "black", inherit.aes = FALSE
  ) +
  scale_fill_manual(values = c(
    "District 1" = "#FFB3BA",
    "District 2" = "#FFDFBA",
    "District 3" = "#FFFFBA",
    "District 4" = "#BAFFC9",
    "District 5" = "#BAE1FF",
    "District 6" = "#E5C3FF",
    "District 7" = "#FF99C8",
    "District 8" = "#76EEC6"
  )) +
  labs(x = "Longitude", y = "Latitude", fill = " ") +
  theme_bw()

plot_ME_map
```

Save plot as a TIFF file.

```{r}
ggsave(
  filename = "ME_map.tiff",
  plot = plot_ME_map,
  device = "tiff",
  width = 5.2,
  height = 6,
  units = "in",
  dpi = 300
)
```

# Analysis of Statewide Policy Changes on COVID-19 Incident Counts at the Public Health District Level

## Aggregate COVID-19 Case Data by Public Health District

Load custom functions.

```{r}
source('Functions.r')
```

Maine Statewide: Aggregate data for all counties across Maine

```{r}
ME_statewide <- bind_rows(
  imputed_negative_zero_US23001_Androscoggin,
  imputed_negative_zero_US23003_Aroostook,
  imputed_negative_zero_US23005_Cumberland,
  imputed_negative_zero_US23007_Franklin,
  imputed_negative_zero_US23009_Hancock,
  imputed_negative_zero_US23011_Kennebec,
  imputed_negative_zero_US23013_Knox,
  imputed_negative_zero_US23015_Lincoln,
  imputed_negative_zero_US23017_Oxford,
  imputed_negative_zero_US23019_Penobscot,
  imputed_negative_zero_US23021_Piscataquis,
  imputed_negative_zero_US23023_Sagadahoc,
  imputed_negative_zero_US23025_Somerset,
  imputed_negative_zero_US23027_Waldo,
  imputed_negative_zero_US23029_Washington,
  imputed_negative_zero_US23031_York
) %>%
  group_by(dates) %>%
  summarise(I = sum(I))
```

District 1: Aggregate data for York County

```{r}
District_1 <- imputed_negative_zero_US23031_York %>%
  group_by(dates) %>%
  summarise(I = sum(I))
```

District 2: Aggregate data for Cumberland County

```{r}
District_2 <- imputed_negative_zero_US23005_Cumberland %>%
  group_by(dates) %>%
  summarise(I = sum(I))
```

District 3: Aggregate data for Androscoggin, Franklin, and Oxford Counties

```{r}
District_3 <- bind_rows(
  imputed_negative_zero_US23001_Androscoggin,
  imputed_negative_zero_US23007_Franklin,
  imputed_negative_zero_US23017_Oxford
) %>%
  group_by(dates) %>%
  summarise(I = sum(I))
```

District 4: Aggregate data for Knox, Lincoln, Sagadahoc, and Waldo Counties

```{r}
District_4 <- bind_rows(
  imputed_negative_zero_US23013_Knox,
  imputed_negative_zero_US23015_Lincoln,
  imputed_negative_zero_US23023_Sagadahoc,
  imputed_negative_zero_US23027_Waldo
) %>%
  group_by(dates) %>%
  summarise(I = sum(I))
```

District 5: Aggregate data for Kennebec and Somerset Counties

```{r}
District_5 <- bind_rows(
  imputed_negative_zero_US23011_Kennebec,
  imputed_negative_zero_US23025_Somerset
) %>%
  group_by(dates) %>%
  summarise(I = sum(I))
```

District 6: Aggregate data for Penobscot and Piscataquis Counties

```{r}
District_6 <- bind_rows(
  imputed_negative_zero_US23019_Penobscot,
  imputed_negative_zero_US23021_Piscataquis
) %>%
  group_by(dates) %>%
  summarise(I = sum(I))
```

District 7: Aggregate data for Hancock and Washington Counties

```{r}
District_7 <- bind_rows(
  imputed_negative_zero_US23009_Hancock,
  imputed_negative_zero_US23029_Washington
) %>%
  group_by(dates) %>%
  summarise(I = sum(I))
```

District 8: Aggregate data for Aroostook County

```{r}
District_8 <- imputed_negative_zero_US23003_Aroostook %>%
  group_by(dates) %>%
  summarise(I = sum(I))
```

Maine Statewide Sensitivity Analysis: Aggregate data for all counties across Maine for sensitivity analyses

```{r}
ME_statewide_sensitivity_analysis_1 <- bind_rows(
  imputed_negative_zero_US23001_Androscoggin,
  imputed_negative_zero_US23003_Aroostook,
  imputed_negative_zero_US23005_Cumberland,
  imputed_negative_zero_US23007_Franklin,
  imputed_negative_zero_US23009_Hancock,
  imputed_negative_zero_US23011_Kennebec,
  imputed_negative_zero_US23013_Knox,
  imputed_negative_zero_US23015_Lincoln,
  imputed_negative_zero_US23017_Oxford,
  imputed_negative_zero_US23019_Penobscot,
  imputed_negative_zero_US23021_Piscataquis,
  imputed_negative_zero_US23023_Sagadahoc,
  imputed_negative_zero_US23025_Somerset,
  imputed_negative_zero_US23027_Waldo,
  imputed_negative_zero_US23029_Washington,
  imputed_negative_zero_US23031_York
) %>%
  group_by(dates) %>%
  summarise(I = sum(I))

ME_statewide_sensitivity_analysis_2 <- bind_rows(
  imputed_negative_zero_US23001_Androscoggin,
  imputed_negative_zero_US23003_Aroostook,
  imputed_negative_zero_US23005_Cumberland,
  imputed_negative_zero_US23007_Franklin,
  imputed_negative_zero_US23009_Hancock,
  imputed_negative_zero_US23011_Kennebec,
  imputed_negative_zero_US23013_Knox,
  imputed_negative_zero_US23015_Lincoln,
  imputed_negative_zero_US23017_Oxford,
  imputed_negative_zero_US23019_Penobscot,
  imputed_negative_zero_US23021_Piscataquis,
  imputed_negative_zero_US23023_Sagadahoc,
  imputed_negative_zero_US23025_Somerset,
  imputed_negative_zero_US23027_Waldo,
  imputed_negative_zero_US23029_Washington,
  imputed_negative_zero_US23031_York
) %>%
  group_by(dates) %>%
  summarise(I = sum(I))

ME_statewide_sensitivity_analysis_3 <- bind_rows(
  imputed_negative_zero_US23001_Androscoggin,
  imputed_negative_zero_US23003_Aroostook,
  imputed_negative_zero_US23005_Cumberland,
  imputed_negative_zero_US23007_Franklin,
  imputed_negative_zero_US23009_Hancock,
  imputed_negative_zero_US23011_Kennebec,
  imputed_negative_zero_US23013_Knox,
  imputed_negative_zero_US23015_Lincoln,
  imputed_negative_zero_US23017_Oxford,
  imputed_negative_zero_US23019_Penobscot,
  imputed_negative_zero_US23021_Piscataquis,
  imputed_negative_zero_US23023_Sagadahoc,
  imputed_negative_zero_US23025_Somerset,
  imputed_negative_zero_US23027_Waldo,
  imputed_negative_zero_US23029_Washington,
  imputed_negative_zero_US23031_York
) %>%
  group_by(dates) %>%
  summarise(I = sum(I))

ME_statewide_sensitivity_analysis_4 <- bind_rows(
  imputed_negative_zero_US23001_Androscoggin,
  imputed_negative_zero_US23003_Aroostook,
  imputed_negative_zero_US23005_Cumberland,
  imputed_negative_zero_US23007_Franklin,
  imputed_negative_zero_US23009_Hancock,
  imputed_negative_zero_US23011_Kennebec,
  imputed_negative_zero_US23013_Knox,
  imputed_negative_zero_US23015_Lincoln,
  imputed_negative_zero_US23017_Oxford,
  imputed_negative_zero_US23019_Penobscot,
  imputed_negative_zero_US23021_Piscataquis,
  imputed_negative_zero_US23023_Sagadahoc,
  imputed_negative_zero_US23025_Somerset,
  imputed_negative_zero_US23027_Waldo,
  imputed_negative_zero_US23029_Washington,
  imputed_negative_zero_US23031_York
) %>%
  group_by(dates) %>%
  summarise(I = sum(I))
```

## Maine Statewide

Set prefix for output filenames.

```{r}
prefix <- "ME_statewide"
```

### Incidence Model

Display COVID-19 delay distribution.

```{r}
View(covid_delay_dist)
```

Record start time of incidence model fitting process.

```{r}
start_time <- Sys.time()
```

Fit incidence model using reported (imputed) case counts and COVID-19 delay distribution.

```{r}
ME_statewide_model <- fit_incidence(
  reported = ME_statewide$I,
  delay_dist = covid_delay_dist$case,
  dof_grid = seq(40, 60, 2)
)
```

Extract best degree of freedom.

```{r}
best_dof <- ME_statewide_model$best_dof
print(paste("Best Degree of Freedom:", best_dof))
```

Save parameters to a CSV file.

```{r}
best_params <- data.frame(Best_Degree_of_Freedom = best_dof)
write.csv(best_params, paste0(prefix, "_best_dof.csv"), row.names = FALSE)
```

Record end time of fitting process and print elapsed time.

```{r}
end_time <- Sys.time()
print(end_time - start_time)
```

Save fitted incidence model to an RDS file.

```{r}
saveRDS(ME_statewide_model, paste0(prefix, "_model.rds"))
```

Save 'Isamps' matrix (fitted incidence samples) to a CSV file.

```{r}
write.csv(ME_statewide_model$Isamps, paste0(prefix, "_model_Isamps.csv"), row.names = FALSE)
```

Extract median and 95% CrI from the deconvoluted samples.

```{r}
sample0_median_cri <- deconvoluted_sample_median_cri(
  model = ME_statewide_model,
  ME_statewide
)
```

Simulate 10 hypothetical case time series using a scaled incidence model.

```{r}
m0 <- multiplier_process(
  model = ME_statewide_model,
  multiplier = 4,
  num_hypothetical_time_series = 10
)
```

### 7-Day Sliding Window Rt

Record start time of Rt estimation process.

```{r}
start_time <- Sys.time()
```

Estimate Rt using a 7-day sliding window with Omicron-specific parameters.

```{r}
r_m0 <- sliding_window_Rt(
  sample0_median_cri,
  m0 = m0,
  mean_si = 2.9,
  std_si = 1.64
)
```

Record end time of Rt estimation process and print elapsed time.

```{r}
end_time <- Sys.time()
print(end_time - start_time)
```

Save Rt estimation results to an RDS file.

```{r}
saveRDS(r_m0, paste0(prefix, "_model_r_m0.rds"))
```

Record start time of the posterior extraction process.

```{r}
start_time <- Sys.time()
```

Extract 10 samples from the posterior distribution of 10,000 Rt time series.

```{r}
sample_r_m0_df <- posterior_distribution_extraction(
  sample0_median_cri,
  r_m0 = r_m0,
  n = 10
)
```

Record end time of posterior extraction process and print elapsed time.

```{r}
end_time <- Sys.time()
print(end_time - start_time)
```

Save extracted Rt samples to an RDS file.

```{r}
saveRDS(sample_r_m0_df, paste0(prefix, "_model_sample_r_m0_df.rds"))
```

### 3-Panel Plot of Case Counts and Rt Estimates

Define date range and x-axis breaks.

```{r}
start_date_3_panel_plot <- as.Date("2020-01-01")
end_date_3_panel_plot   <- as.Date("2023-02-28")
breaks <- seq(as.Date("2020-01-01"), as.Date("2023-02-01"), by = "3 months")
```

Helper function to set theme for plots:

```{r}
plot_set_theme <- function() {
  theme_classic() +
    theme(
    axis.text.x = element_text(size = 12),
    axis.text.y = element_text(size = 12)
    )
}
```

Plot 1: Observed Case Counts (grey points) and Deconvoluted Case Counts (black line)

```{r}
plot_case_counts <- ggplot() +
  geom_point(
    data = ME_statewide,
    aes(x = dates, y = I),
    shape = 3, color = "grey"
  ) +
  geom_line(
    data = sample0_median_cri,
    aes(x = dates, y = median),
    color = 'black'
  ) +
  scale_x_date(
    breaks = breaks,
    labels = date_format("%b\n%Y"),
    limits = c(start_date_3_panel_plot, end_date_3_panel_plot)
  ) +
  labs(
    y = "Case Counts",
    x = "Date"
  ) +
  plot_set_theme()
```

Plot 2: Estimated New Infections

```{r}
m0_median_cri <- plot_infection_count(m0, ME_statewide)  # Function to generate median and 95% CrI for estimated infections

plot_estimated_infections <- ggplot(m0_median_cri) +
  geom_line(
    aes(x = dates, y = median),
    color = 'black'
  ) +
  geom_ribbon(
    aes(x = dates, ymin = lower, ymax = upper),
    linetype = 2,
    alpha = 0.2
  ) +
  scale_x_date(
    limits = c(start_date_3_panel_plot, end_date_3_panel_plot),
    breaks = breaks,
    labels = date_format("%b\n%Y")
  ) +
  labs(
    y = "Estimated No.\nof Infections",
    x = "Estimated Date of Infection"
  ) +
  plot_set_theme()
```

Plot 3: Rt

```{r}
plot_Rt <- ggplot(sample_r_m0_df, aes(x = dates, y = median)) +
  geom_line(
    color = "black"
  ) +
  geom_ribbon(
    aes(x = dates, ymin = lower, ymax = upper),
    alpha = 0.2
  ) +
  geom_hline(
    yintercept = 1,
    linetype = 2
  ) +
  scale_x_date(
    limits = c(start_date_3_panel_plot, end_date_3_panel_plot),
    breaks = breaks,
    labels = date_format("%b\n%Y")
  ) +
  scale_y_continuous(
    limits = c(0, 2)
  ) +
  labs(
    y = expression(R[t]),
    x = "Estimated Date of Infection"
  ) +
  plot_set_theme()
```

Display plots.

```{r}
grid::grid.newpage()
grid::grid.draw(rbind(
  ggplotGrob(plot_case_counts),
  ggplotGrob(plot_estimated_infections),
  ggplotGrob(plot_Rt)
))
```

Save plots as a TIFF file.

```{r}
tiff(
  filename = paste0(prefix, "_plot_3_panel_case_counts_Rt.tiff"),
  width = 10,
  height = 12,
  units = "in",
  res = 300
)
grid::grid.newpage()
grid::grid.draw(rbind(
  ggplotGrob(plot_case_counts),
  ggplotGrob(plot_estimated_infections),
  ggplotGrob(plot_Rt)
))
dev.off()
```

### Policy Change Rt

Define date range for Rt estimation.

```{r}
start_date_policy_change_Rt <- as.Date("2020-01-22")  # The first date in the JHU dataset is 2020-01-22
end_date_policy_change_Rt   <- as.Date("2020-12-15")  # The analysis was concluded on 2020-12-15 to ensure the time frame predominantly reflects the transmission dynamics before the widespread distribution of COVID-19 vaccines, which became available in the United States on 2020-12-14.
```

Define dates for major policy changes.

```{r}
policy_change_date <- as.Date(c(
  "2020-04-02", "2020-05-01", "2020-05-31", 
  "2020-07-08", "2020-09-08", "2020-10-13", "2020-11-04"
))
```

Calculate the number of days since the estimation start date for each policy change.

```{r}
policy_change_number_of_days <- as.integer(
  policy_change_date - start_date_policy_change_Rt + 1
)
```

Define time windows for Rt estimation between policy changes.

```{r}
t_start <- c(2, policy_change_number_of_days)  # The start of each window: begins on day 2 and includes the day of each policy change
t_end <- c(policy_change_number_of_days - 1, as.integer(end_date_policy_change_Rt - start_date_policy_change_Rt + 1))  # The end of each window: one day before each policy change or the last day of analysis
```

Record start time of Rt estimation process.

```{r}
start_time <- Sys.time()
```

Estimate Rt for each time window using a sample-based approach. The estimation uses a mean serial interval of 2.9 days and a standard deviation of 1.64 days. 10 iterations are performed to increase robustness.

```{r}
sample_pcr_m0_df <- policy_change_Rt1(
  t_start = t_start,
  t_end = t_end,
  m0 = m0,
  sample0_median_cri = sample0_median_cri,
  n = 10,
  mean_si = 2.9,
  std_si = 1.64
)
```

Record end time of Rt estimation process and print elapsed time.

```{r}
end_time <- Sys.time()
print(end_time - start_time)
```

Save Rt estimation results to an RDS file.

```{r}
saveRDS(sample_pcr_m0_df, paste0(prefix, "_model_sample_pcr_m0_df.rds"))
```

Convert results to long format.

```{r}
sample_pcr_m0_df2long <- policy_change_Rt2(
  sample0_median_cri,
  sample_pcr_m0_df
)
```

Save long-format results to an RDS file.

```{r}
saveRDS(sample_pcr_m0_df2long, paste0(prefix, "_model_sample_pcr_m0_df2long.rds"))
```

Create a dataframe to store dates and labels for policy change events.

```{r}
policy_change_df <- data.frame(
  date = policy_change_date,
  y = c(1.8, 0.2, 1.8, 0.2, 1.8, 0.2, 1.8),
  event = c("A", "B", "C", "D", "E", "F", "G")
)
```

Plot estimated Rt over time with 95% CrI and policy change annotations.

```{r}
plot_policy_change_Rt <- ggplot(
  sample_pcr_m0_df2long,
  aes(x = dates, y = median, group = time_window)
  ) +
  geom_line(color = "black") +
  geom_ribbon(
    aes(ymin = lower, ymax = upper),
    alpha = 0.2
  ) +
  geom_hline(
    yintercept = 1,
    linetype = 2,
    color = "red"
  ) +
  geom_vline(
    xintercept = policy_change_df$date,
    color = "blue",
    linetype = "dotted"
  ) +
  annotate(
    geom = "label",
    x = policy_change_df$date,
    y = policy_change_df$y,
    label = policy_change_df$event,
    size = 4,
    fontface = "bold",
    color = "blue") +
  scale_x_date(
    limits = as.Date(c("2020-01-01", "2020-12-31")),
    breaks = seq(
      as.Date("2020-01-01"),
      as.Date("2020-12-01"),
      by = "1 month"
    ),
    labels = scales::date_format("%b")
  ) +
  scale_y_continuous(limits = c(0, 2)) +
  labs(
    x = "Estimated Date of Infection (2020)",
    y = bquote(Policy ~ Change ~ R[t])
  ) +
  ggtitle("Maine Statewide") +
  theme_classic() +
  theme(
    axis.title.x = element_text(size = 12),
    axis.title.y = element_text(size = 12),
    axis.text.x = element_text(size = 10),
    axis.text.y = element_text(size = 12)
  )

plot_policy_change_Rt
```

Save plot as a TIFF file.

```{r}
tiff(
  paste0(prefix, "_policy_change_Rt.tiff"),
  width = 5,
  height = 4,
  units = "in",
  res = 300
)
print(plot_policy_change_Rt)
dev.off()
```

### Median Percentage Change in Rt with 95% CrI by Policy Change

Calculate median percentage change in Rt with 95% CrI for each policy change.

```{r}
policy_change_Rt_list <- percentage_change_policy_change_Rt1(sample_pcr_m0_df)
sample_percentage_change_list <- percentage_change_policy_change_Rt2(policy_change_Rt_list)
policy_change_Rt_df <- as.data.frame(percentage_change_policy_change_Rt3(policy_change_Rt_list))
```

Create a dataframe to store results.

```{r}
Rt_percentage_change_df <- data.frame(
  change = policy_change_Rt_list$change_summary$change,
  median = policy_change_Rt_df$median,
  lower_cri = policy_change_Rt_df$lower_cri,
  upper_cri = policy_change_Rt_df$upper_cri
)
colnames(Rt_percentage_change_df) <- c("change", "median", "lower_cri", "upper_cri")
Rt_percentage_change_df <- cbind(region = prefix, Rt_percentage_change_df)
```

Define descriptive labels for each policy change.

```{r}
percentage_change_policy_change_labels <- c(
  "1" = "Stay Healthy at Home Directive",
  "2" = "Re-opening (Stage 1)",
  "3" = "Gradual Easing of Restrictions",
  "4" = "Face Covering Mandate (Certain Businesses)",
  "5" = "School Re-opening",
  "6" = "Re-opening (Stage 4)",
  "7" = "Face Covering Mandate (All Public Settings)"
)
```

Assign descriptive labels to 'change' column values.

```{r}
Rt_percentage_change_df$change <- factor(Rt_percentage_change_df$change, labels = percentage_change_policy_change_labels)
```

Save policy change results to an RDS file.

```{r}
saveRDS(policy_change_Rt_list, paste0(prefix, "_model_sample_pcr_m0_df2long.rds"))
```

Save dataframe to a CSV file.

```{r}
write.csv(
  Rt_percentage_change_df,
  paste0(prefix, "_percentage_change_policy_change.csv"),
  row.names = FALSE
)
```

Save dataframe to R environment.

```{r}
percentage_change_policy_change_dataframe_name <- paste0("percentage_change_policy_change_", prefix)
assign(percentage_change_policy_change_dataframe_name, Rt_percentage_change_df, envir = .GlobalEnv)
```

Create a forest plot for median Rt percentage change with 95% CrI.

```{r}
plot_Rt_percentage_change <- ggplot(Rt_percentage_change_df, aes(
  x = median,
  y = fct_rev(change),
  xmin = lower_cri,
  xmax = upper_cri
)) +
  geom_pointrange() +
  geom_vline(xintercept = 0, linetype = "dashed", color = "red") +
  xlim(-50, 50) +
  labs(
    title = "Maine Statewide",
    x = "Percentage Change in Rt",
    y = "Policy Change"
  ) +
  theme_bw() +
  theme(
    axis.title.x = element_text(size = 12),
    axis.title.y = element_text(size = 12),
    axis.text.x = element_text(size = 9),
    axis.text.y = element_text(size = 9)
  ) +
  scale_y_discrete(labels = function(x) str_wrap(x, width = 20))
```

Display plot.

```{r}
plot_Rt_percentage_change
```

Save plot as a TIFF file.

```{r}
tiff(
  paste0(prefix, "_percentage_change_policy_change_Rt.tiff"),
  width = 5,
  height = 4,
  units = "in",
  res = 300
)
print(plot_Rt_percentage_change)
dev.off()
```

## District 1

Note: Use the same set of code as for Maine Statewide but replace ME_statewide with District_1.

Set prefix for output filenames.

```{r}
prefix <- "District_1"
```

### Incidence Model

Display COVID-19 delay distribution.

```{r}
View(covid_delay_dist)
```

Record start time of incidence model fitting process.

```{r}
start_time <- Sys.time()
```

Fit incidence model using reported (imputed) case counts and COVID-19 delay distribution.

```{r}
District_1_model <- fit_incidence(
  reported = District_1$I,
  delay_dist = covid_delay_dist$case,
  dof_grid = seq(40, 60, 2)
)
```

Extract best degree of freedom.

```{r}
best_dof <- District_1_model$best_dof
print(paste("Best Degree of Freedom:", best_dof))
```

Save parameters to a CSV file.

```{r}
best_params <- data.frame(Best_Degree_of_Freedom = best_dof)
write.csv(best_params, paste0(prefix, "_best_dof.csv"), row.names = FALSE)
```

Record end time of fitting process and print elapsed time.

```{r}
end_time <- Sys.time()
print(end_time - start_time)
```

Save fitted incidence model to an RDS file.

```{r}
saveRDS(District_1_model, paste0(prefix, "_model.rds"))
```

Save 'Isamps' matrix (fitted incidence samples) to a CSV file.

```{r}
write.csv(District_1_model$Isamps, paste0(prefix, "_model_Isamps.csv"), row.names = FALSE)
```

Extract median and 95% CrI from the deconvoluted samples.

```{r}
sample0_median_cri <- deconvoluted_sample_median_cri(
  model = District_1_model,
  District_1
)
```

Simulate 10 hypothetical case time series using a scaled incidence model.

```{r}
m0 <- multiplier_process(
  model = District_1_model,
  multiplier = 4,
  num_hypothetical_time_series = 10
)
```

### 7-Day Sliding Window Rt

Record start time of Rt estimation process.

```{r}
start_time <- Sys.time()
```

Estimate Rt using a 7-day sliding window with Omicron-specific parameters.

```{r}
r_m0 <- sliding_window_Rt(
  sample0_median_cri,
  m0 = m0,
  mean_si = 2.9,
  std_si = 1.64
)
```

Record end time of Rt estimation process and print elapsed time.

```{r}
end_time <- Sys.time()
print(end_time - start_time)
```

Save Rt estimation results to an RDS file.

```{r}
saveRDS(r_m0, paste0(prefix, "_model_r_m0.rds"))
```

Record start time of the posterior extraction process.

```{r}
start_time <- Sys.time()
```

Extract 10 samples from the posterior distribution of 10,000 Rt time series.

```{r}
sample_r_m0_df <- posterior_distribution_extraction(
  sample0_median_cri,
  r_m0 = r_m0,
  n = 10
)
```

Record end time of posterior extraction process and print elapsed time.

```{r}
end_time <- Sys.time()
print(end_time - start_time)
```

Save extracted Rt samples to an RDS file.

```{r}
saveRDS(sample_r_m0_df, paste0(prefix, "_model_sample_r_m0_df.rds"))
```

### 3-Panel Plot of Case Counts and Rt Estimates

Define date range and x-axis breaks.

```{r}
start_date_3_panel_plot <- as.Date("2020-01-01")
end_date_3_panel_plot   <- as.Date("2023-02-28")
breaks <- seq(as.Date("2020-01-01"), as.Date("2023-02-01"), by = "3 months")
```

Helper function to set theme for plots:

```{r}
plot_set_theme <- function() {
  theme_classic() +
    theme(
    axis.text.x = element_text(size = 12),
    axis.text.y = element_text(size = 12)
    )
}
```

Plot 1: Observed Case Counts (grey points) and Deconvoluted Case Counts (black line)

```{r}
plot_case_counts <- ggplot() +
  geom_point(
    data = District_1,
    aes(x = dates, y = I),
    shape = 3, color = "grey"
  ) +
  geom_line(
    data = sample0_median_cri,
    aes(x = dates, y = median),
    color = 'black'
  ) +
  scale_x_date(
    breaks = breaks,
    labels = date_format("%b\n%Y"),
    limits = c(start_date_3_panel_plot, end_date_3_panel_plot)
  ) +
  labs(
    y = "Case Counts",
    x = "Date"
  ) +
  plot_set_theme()
```

Plot 2: Estimated New Infections

```{r}
m0_median_cri <- plot_infection_count(m0, District_1)  # Function to generate median and 95% CrI for estimated infections

plot_estimated_infections <- ggplot(m0_median_cri) +
  geom_line(
    aes(x = dates, y = median),
    color = 'black'
  ) +
  geom_ribbon(
    aes(x = dates, ymin = lower, ymax = upper),
    linetype = 2,
    alpha = 0.2
  ) +
  scale_x_date(
    limits = c(start_date_3_panel_plot, end_date_3_panel_plot),
    breaks = breaks,
    labels = date_format("%b\n%Y")
  ) +
  labs(
    y = "Estimated No.\nof Infections",
    x = "Estimated Date of Infection"
  ) +
  plot_set_theme()
```

Plot 3: Rt

```{r}
plot_Rt <- ggplot(sample_r_m0_df, aes(x = dates, y = median)) +
  geom_line(
    color = "black"
  ) +
  geom_ribbon(
    aes(x = dates, ymin = lower, ymax = upper),
    alpha = 0.2
  ) +
  geom_hline(
    yintercept = 1,
    linetype = 2
  ) +
  scale_x_date(
    limits = c(start_date_3_panel_plot, end_date_3_panel_plot),
    breaks = breaks,
    labels = date_format("%b\n%Y")
  ) +
  scale_y_continuous(
    limits = c(0, 2)
  ) +
  labs(
    y = expression(R[t]),
    x = "Estimated Date of Infection"
  ) +
  plot_set_theme()
```

Display plots.

```{r}
grid::grid.newpage()
grid::grid.draw(rbind(
  ggplotGrob(plot_case_counts),
  ggplotGrob(plot_estimated_infections),
  ggplotGrob(plot_Rt)
))
```

Save plots as a TIFF file.

```{r}
tiff(
  filename = paste0(prefix, "_plot_3_panel_case_counts_Rt.tiff"),
  width = 10,
  height = 12,
  units = "in",
  res = 300
)
grid::grid.newpage()
grid::grid.draw(rbind(
  ggplotGrob(plot_case_counts),
  ggplotGrob(plot_estimated_infections),
  ggplotGrob(plot_Rt)
))
dev.off()
```

### Policy Change Rt

Define date range for Rt estimation.

```{r}
start_date_policy_change_Rt <- as.Date("2020-01-22")  # The first date in the JHU dataset is 2020-01-22
end_date_policy_change_Rt   <- as.Date("2020-12-15")  # The analysis was concluded on 2020-12-15 to ensure the time frame predominantly reflects the transmission dynamics before the widespread distribution of COVID-19 vaccines, which became available in the United States on 2020-12-14.
```

Define dates for major policy changes.

```{r}
policy_change_date <- as.Date(c(
  "2020-04-02", "2020-05-01", "2020-05-31", 
  "2020-07-08", "2020-09-08", "2020-10-13", "2020-11-04"
))
```

Calculate the number of days since the estimation start date for each policy change.

```{r}
policy_change_number_of_days <- as.integer(
  policy_change_date - start_date_policy_change_Rt + 1
)
```

Define time windows for Rt estimation between policy changes.

```{r}
t_start <- c(2, policy_change_number_of_days)  # The start of each window: begins on day 2 and includes the day of each policy change
t_end <- c(policy_change_number_of_days - 1, as.integer(end_date_policy_change_Rt - start_date_policy_change_Rt + 1))  # The end of each window: one day before each policy change or the last day of analysis
```

Record start time of Rt estimation process.

```{r}
start_time <- Sys.time()
```

Estimate Rt for each time window using a sample-based approach. The estimation uses a mean serial interval of 2.9 days and a standard deviation of 1.64 days. 10 iterations are performed to increase robustness.

```{r}
sample_pcr_m0_df <- policy_change_Rt1(
  t_start = t_start,
  t_end = t_end,
  m0 = m0,
  sample0_median_cri = sample0_median_cri,
  n = 10,
  mean_si = 2.9,
  std_si = 1.64
)
```

Record end time of Rt estimation process and print elapsed time.

```{r}
end_time <- Sys.time()
print(end_time - start_time)
```

Save Rt estimation results to an RDS file.

```{r}
saveRDS(sample_pcr_m0_df, paste0(prefix, "_model_sample_pcr_m0_df.rds"))
```

Convert results to long format.

```{r}
sample_pcr_m0_df2long <- policy_change_Rt2(
  sample0_median_cri,
  sample_pcr_m0_df
)
```

Save long-format results to an RDS file.

```{r}
saveRDS(sample_pcr_m0_df2long, paste0(prefix, "_model_sample_pcr_m0_df2long.rds"))
```

Create a dataframe to store dates and labels for policy change events.

```{r}
policy_change_df <- data.frame(
  date = policy_change_date,
  y = c(1.8, 0.2, 1.8, 0.2, 1.8, 0.2, 1.8),
  event = c("A", "B", "C", "D", "E", "F", "G")
)
```

Plot estimated Rt over time with 95% CrI and policy change annotations.

```{r}
plot_policy_change_Rt <- ggplot(
  sample_pcr_m0_df2long,
  aes(x = dates, y = median, group = time_window)
  ) +
  geom_line(color = "black") +
  geom_ribbon(
    aes(ymin = lower, ymax = upper),
    alpha = 0.2
  ) +
  geom_hline(
    yintercept = 1,
    linetype = 2,
    color = "red"
  ) +
  geom_vline(
    xintercept = policy_change_df$date,
    color = "blue",
    linetype = "dotted"
  ) +
  annotate(
    geom = "label",
    x = policy_change_df$date,
    y = policy_change_df$y,
    label = policy_change_df$event,
    size = 4,
    fontface = "bold",
    color = "blue") +
  scale_x_date(
    limits = as.Date(c("2020-01-01", "2020-12-31")),
    breaks = seq(
      as.Date("2020-01-01"),
      as.Date("2020-12-01"),
      by = "1 month"
    ),
    labels = scales::date_format("%b")
  ) +
  scale_y_continuous(limits = c(0, 2)) +
  labs(
    x = "Estimated Date of Infection (2020)",
    y = bquote(Policy ~ Change ~ R[t])
  ) +
  ggtitle("District 1") +
  theme_classic() +
  theme(
    axis.title.x = element_text(size = 12),
    axis.title.y = element_text(size = 12),
    axis.text.x = element_text(size = 10),
    axis.text.y = element_text(size = 12)
  )

plot_policy_change_Rt
```

Save plot as a TIFF file.

```{r}
tiff(
  paste0(prefix, "_policy_change_Rt.tiff"),
  width = 5,
  height = 4,
  units = "in",
  res = 300
)
print(plot_policy_change_Rt)
dev.off()
```

### Median Percentage Change in Rt with 95% CrI by Policy Change

Calculate median percentage change in Rt with 95% CrI for each policy change.

```{r}
policy_change_Rt_list <- percentage_change_policy_change_Rt1(sample_pcr_m0_df)
sample_percentage_change_list <- percentage_change_policy_change_Rt2(policy_change_Rt_list)
policy_change_Rt_df <- as.data.frame(percentage_change_policy_change_Rt3(policy_change_Rt_list))
```

Create a dataframe to store results.

```{r}
Rt_percentage_change_df <- data.frame(
  change = policy_change_Rt_list$change_summary$change,
  median = policy_change_Rt_df$median,
  lower_cri = policy_change_Rt_df$lower_cri,
  upper_cri = policy_change_Rt_df$upper_cri
)
colnames(Rt_percentage_change_df) <- c("change", "median", "lower_cri", "upper_cri")
Rt_percentage_change_df <- cbind(region = prefix, Rt_percentage_change_df)
```

Define descriptive labels for each policy change.

```{r}
percentage_change_policy_change_labels <- c(
  "1" = "Stay Healthy at Home Directive",
  "2" = "Re-opening (Stage 1)",
  "3" = "Gradual Easing of Restrictions",
  "4" = "Face Covering Mandate (Certain Businesses)",
  "5" = "School Re-opening",
  "6" = "Re-opening (Stage 4)",
  "7" = "Face Covering Mandate (All Public Settings)"
)
```

Assign descriptive labels to 'change' column values.

```{r}
Rt_percentage_change_df$change <- factor(Rt_percentage_change_df$change, labels = percentage_change_policy_change_labels)
```

Save policy change results to an RDS file.

```{r}
saveRDS(policy_change_Rt_list, paste0(prefix, "_model_sample_pcr_m0_df2long.rds"))
```

Save dataframe to a CSV file.

```{r}
write.csv(
  Rt_percentage_change_df,
  paste0(prefix, "_percentage_change_policy_change.csv"),
  row.names = FALSE
)
```

Save dataframe to R environment.

```{r}
percentage_change_policy_change_dataframe_name <- paste0("percentage_change_policy_change_", prefix)
assign(percentage_change_policy_change_dataframe_name, Rt_percentage_change_df, envir = .GlobalEnv)
```

Create a forest plot for median Rt percentage change with 95% CrI.

```{r}
plot_Rt_percentage_change <- ggplot(Rt_percentage_change_df, aes(
  x = median,
  y = fct_rev(change),
  xmin = lower_cri,
  xmax = upper_cri
)) +
  geom_pointrange() +
  geom_vline(xintercept = 0, linetype = "dashed", color = "red") +
  xlim(-50, 50) +
  labs(
    title = "District 1",
    x = "Percentage Change in Rt",
    y = "Policy Change"
  ) +
  theme_bw() +
  theme(
    axis.title.x = element_text(size = 12),
    axis.title.y = element_text(size = 12),
    axis.text.x = element_text(size = 9),
    axis.text.y = element_text(size = 9)
  ) +
  scale_y_discrete(labels = function(x) str_wrap(x, width = 20))
```

Display plot.

```{r}
plot_Rt_percentage_change
```

Save plot as a TIFF file.

```{r}
tiff(
  paste0(prefix, "_percentage_change_policy_change_Rt.tiff"),
  width = 5,
  height = 4,
  units = "in",
  res = 300
)
print(plot_Rt_percentage_change)
dev.off()
```

## District 2

Note: Use the same set of code as for Maine Statewide but replace ME_statewide with District_2.

Set prefix for output filenames.

```{r}
prefix <- "District_2"
```

### Incidence Model

Display COVID-19 delay distribution.

```{r}
View(covid_delay_dist)
```

Record start time of incidence model fitting process.

```{r}
start_time <- Sys.time()
```

Fit incidence model using reported (imputed) case counts and COVID-19 delay distribution.

```{r}
District_2_model <- fit_incidence(
  reported = District_2$I,
  delay_dist = covid_delay_dist$case,
  dof_grid = seq(40, 60, 2)
)
```

Extract best degree of freedom.

```{r}
best_dof <- District_2_model$best_dof
print(paste("Best Degree of Freedom:", best_dof))
```

Save parameters to a CSV file.

```{r}
best_params <- data.frame(Best_Degree_of_Freedom = best_dof)
write.csv(best_params, paste0(prefix, "_best_dof.csv"), row.names = FALSE)
```

Record end time of fitting process and print elapsed time.

```{r}
end_time <- Sys.time()
print(end_time - start_time)
```

Save fitted incidence model to an RDS file.

```{r}
saveRDS(District_2_model, paste0(prefix, "_model.rds"))
```

Save 'Isamps' matrix (fitted incidence samples) to a CSV file.

```{r}
write.csv(District_2_model$Isamps, paste0(prefix, "_model_Isamps.csv"), row.names = FALSE)
```

Extract median and 95% CrI from the deconvoluted samples.

```{r}
sample0_median_cri <- deconvoluted_sample_median_cri(
  model = District_2_model,
  District_2
)
```

Simulate 10 hypothetical case time series using a scaled incidence model.

```{r}
m0 <- multiplier_process(
  model = District_2_model,
  multiplier = 4,
  num_hypothetical_time_series = 10
)
```

### 7-Day Sliding Window Rt

Record start time of Rt estimation process.

```{r}
start_time <- Sys.time()
```

Estimate Rt using a 7-day sliding window with Omicron-specific parameters.

```{r}
r_m0 <- sliding_window_Rt(
  sample0_median_cri,
  m0 = m0,
  mean_si = 2.9,
  std_si = 1.64
)
```

Record end time of Rt estimation process and print elapsed time.

```{r}
end_time <- Sys.time()
print(end_time - start_time)
```

Save Rt estimation results to an RDS file.

```{r}
saveRDS(r_m0, paste0(prefix, "_model_r_m0.rds"))
```

Record start time of the posterior extraction process.

```{r}
start_time <- Sys.time()
```

Extract 10 samples from the posterior distribution of 10,000 Rt time series.

```{r}
sample_r_m0_df <- posterior_distribution_extraction(
  sample0_median_cri,
  r_m0 = r_m0,
  n = 10
)
```

Record end time of posterior extraction process and print elapsed time.

```{r}
end_time <- Sys.time()
print(end_time - start_time)
```

Save extracted Rt samples to an RDS file.

```{r}
saveRDS(sample_r_m0_df, paste0(prefix, "_model_sample_r_m0_df.rds"))
```

### 3-Panel Plot of Case Counts and Rt Estimates

Define date range and x-axis breaks.

```{r}
start_date_3_panel_plot <- as.Date("2020-01-01")
end_date_3_panel_plot   <- as.Date("2023-02-28")
breaks <- seq(as.Date("2020-01-01"), as.Date("2023-02-01"), by = "3 months")
```

Helper function to set theme for plots:

```{r}
plot_set_theme <- function() {
  theme_classic() +
    theme(
    axis.text.x = element_text(size = 12),
    axis.text.y = element_text(size = 12)
    )
}
```

Plot 1: Observed Case Counts (grey points) and Deconvoluted Case Counts (black line)

```{r}
plot_case_counts <- ggplot() +
  geom_point(
    data = District_2,
    aes(x = dates, y = I),
    shape = 3, color = "grey"
  ) +
  geom_line(
    data = sample0_median_cri,
    aes(x = dates, y = median),
    color = 'black'
  ) +
  scale_x_date(
    breaks = breaks,
    labels = date_format("%b\n%Y"),
    limits = c(start_date_3_panel_plot, end_date_3_panel_plot)
  ) +
  labs(
    y = "Case Counts",
    x = "Date"
  ) +
  plot_set_theme()
```

Plot 2: Estimated New Infections

```{r}
m0_median_cri <- plot_infection_count(m0, District_2)  # Function to generate median and 95% CrI for estimated infections

plot_estimated_infections <- ggplot(m0_median_cri) +
  geom_line(
    aes(x = dates, y = median),
    color = 'black'
  ) +
  geom_ribbon(
    aes(x = dates, ymin = lower, ymax = upper),
    linetype = 2,
    alpha = 0.2
  ) +
  scale_x_date(
    limits = c(start_date_3_panel_plot, end_date_3_panel_plot),
    breaks = breaks,
    labels = date_format("%b\n%Y")
  ) +
  labs(
    y = "Estimated No.\nof Infections",
    x = "Estimated Date of Infection"
  ) +
  plot_set_theme()
```

Plot 3: Rt

```{r}
plot_Rt <- ggplot(sample_r_m0_df, aes(x = dates, y = median)) +
  geom_line(
    color = "black"
  ) +
  geom_ribbon(
    aes(x = dates, ymin = lower, ymax = upper),
    alpha = 0.2
  ) +
  geom_hline(
    yintercept = 1,
    linetype = 2
  ) +
  scale_x_date(
    limits = c(start_date_3_panel_plot, end_date_3_panel_plot),
    breaks = breaks,
    labels = date_format("%b\n%Y")
  ) +
  scale_y_continuous(
    limits = c(0, 2)
  ) +
  labs(
    y = expression(R[t]),
    x = "Estimated Date of Infection"
  ) +
  plot_set_theme()
```

Display plots.

```{r}
grid::grid.newpage()
grid::grid.draw(rbind(
  ggplotGrob(plot_case_counts),
  ggplotGrob(plot_estimated_infections),
  ggplotGrob(plot_Rt)
))
```

Save plots as a TIFF file.

```{r}
tiff(
  filename = paste0(prefix, "_plot_3_panel_case_counts_Rt.tiff"),
  width = 10,
  height = 12,
  units = "in",
  res = 300
)
grid::grid.newpage()
grid::grid.draw(rbind(
  ggplotGrob(plot_case_counts),
  ggplotGrob(plot_estimated_infections),
  ggplotGrob(plot_Rt)
))
dev.off()
```

### Policy Change Rt

Define date range for Rt estimation.

```{r}
start_date_policy_change_Rt <- as.Date("2020-01-22")  # The first date in the JHU dataset is 2020-01-22
end_date_policy_change_Rt   <- as.Date("2020-12-15")  # The analysis was concluded on 2020-12-15 to ensure the time frame predominantly reflects the transmission dynamics before the widespread distribution of COVID-19 vaccines, which became available in the United States on 2020-12-14.
```

Define dates for major policy changes.

```{r}
policy_change_date <- as.Date(c(
  "2020-04-02", "2020-05-01", "2020-05-31", 
  "2020-07-08", "2020-09-08", "2020-10-13", "2020-11-04"
))
```

Calculate the number of days since the estimation start date for each policy change.

```{r}
policy_change_number_of_days <- as.integer(
  policy_change_date - start_date_policy_change_Rt + 1
)
```

Define time windows for Rt estimation between policy changes.

```{r}
t_start <- c(2, policy_change_number_of_days)  # The start of each window: begins on day 2 and includes the day of each policy change
t_end <- c(policy_change_number_of_days - 1, as.integer(end_date_policy_change_Rt - start_date_policy_change_Rt + 1))  # The end of each window: one day before each policy change or the last day of analysis
```

Record start time of Rt estimation process.

```{r}
start_time <- Sys.time()
```

Estimate Rt for each time window using a sample-based approach. The estimation uses a mean serial interval of 2.9 days and a standard deviation of 1.64 days. 10 iterations are performed to increase robustness.

```{r}
sample_pcr_m0_df <- policy_change_Rt1(
  t_start = t_start,
  t_end = t_end,
  m0 = m0,
  sample0_median_cri = sample0_median_cri,
  n = 10,
  mean_si = 2.9,
  std_si = 1.64
)
```

Record end time of Rt estimation process and print elapsed time.

```{r}
end_time <- Sys.time()
print(end_time - start_time)
```

Save Rt estimation results to an RDS file.

```{r}
saveRDS(sample_pcr_m0_df, paste0(prefix, "_model_sample_pcr_m0_df.rds"))
```

Convert results to long format.

```{r}
sample_pcr_m0_df2long <- policy_change_Rt2(
  sample0_median_cri,
  sample_pcr_m0_df
)
```

Save long-format results to an RDS file.

```{r}
saveRDS(sample_pcr_m0_df2long, paste0(prefix, "_model_sample_pcr_m0_df2long.rds"))
```

Create a dataframe to store dates and labels for policy change events.

```{r}
policy_change_df <- data.frame(
  date = policy_change_date,
  y = c(1.8, 0.2, 1.8, 0.2, 1.8, 0.2, 1.8),
  event = c("A", "B", "C", "D", "E", "F", "G")
)
```

Plot estimated Rt over time with 95% CrI and policy change annotations.

```{r}
plot_policy_change_Rt <- ggplot(
  sample_pcr_m0_df2long,
  aes(x = dates, y = median, group = time_window)
  ) +
  geom_line(color = "black") +
  geom_ribbon(
    aes(ymin = lower, ymax = upper),
    alpha = 0.2
  ) +
  geom_hline(
    yintercept = 1,
    linetype = 2,
    color = "red"
  ) +
  geom_vline(
    xintercept = policy_change_df$date,
    color = "blue",
    linetype = "dotted"
  ) +
  annotate(
    geom = "label",
    x = policy_change_df$date,
    y = policy_change_df$y,
    label = policy_change_df$event,
    size = 4,
    fontface = "bold",
    color = "blue") +
  scale_x_date(
    limits = as.Date(c("2020-01-01", "2020-12-31")),
    breaks = seq(
      as.Date("2020-01-01"),
      as.Date("2020-12-01"),
      by = "1 month"
    ),
    labels = scales::date_format("%b")
  ) +
  scale_y_continuous(limits = c(0, 2)) +
  labs(
    x = "Estimated Date of Infection (2020)",
    y = bquote(Policy ~ Change ~ R[t])
  ) +
  ggtitle("District 2") +
  theme_classic() +
  theme(
    axis.title.x = element_text(size = 12),
    axis.title.y = element_text(size = 12),
    axis.text.x = element_text(size = 10),
    axis.text.y = element_text(size = 12)
  )

plot_policy_change_Rt
```

Save plot as a TIFF file.

```{r}
tiff(
  paste0(prefix, "_policy_change_Rt.tiff"),
  width = 5,
  height = 4,
  units = "in",
  res = 300
)
print(plot_policy_change_Rt)
dev.off()
```

### Median Percentage Change in Rt with 95% CrI by Policy Change

Calculate median percentage change in Rt with 95% CrI for each policy change.

```{r}
policy_change_Rt_list <- percentage_change_policy_change_Rt1(sample_pcr_m0_df)
sample_percentage_change_list <- percentage_change_policy_change_Rt2(policy_change_Rt_list)
policy_change_Rt_df <- as.data.frame(percentage_change_policy_change_Rt3(policy_change_Rt_list))
```

Create a dataframe to store results.

```{r}
Rt_percentage_change_df <- data.frame(
  change = policy_change_Rt_list$change_summary$change,
  median = policy_change_Rt_df$median,
  lower_cri = policy_change_Rt_df$lower_cri,
  upper_cri = policy_change_Rt_df$upper_cri
)
colnames(Rt_percentage_change_df) <- c("change", "median", "lower_cri", "upper_cri")
Rt_percentage_change_df <- cbind(region = prefix, Rt_percentage_change_df)
```

Define descriptive labels for each policy change.

```{r}
percentage_change_policy_change_labels <- c(
  "1" = "Stay Healthy at Home Directive",
  "2" = "Re-opening (Stage 1)",
  "3" = "Gradual Easing of Restrictions",
  "4" = "Face Covering Mandate (Certain Businesses)",
  "5" = "School Re-opening",
  "6" = "Re-opening (Stage 4)",
  "7" = "Face Covering Mandate (All Public Settings)"
)
```

Assign descriptive labels to 'change' column values.

```{r}
Rt_percentage_change_df$change <- factor(Rt_percentage_change_df$change, labels = percentage_change_policy_change_labels)
```

Save policy change results to an RDS file.

```{r}
saveRDS(policy_change_Rt_list, paste0(prefix, "_model_sample_pcr_m0_df2long.rds"))
```

Save dataframe to a CSV file.

```{r}
write.csv(
  Rt_percentage_change_df,
  paste0(prefix, "_percentage_change_policy_change.csv"),
  row.names = FALSE
)
```

Save dataframe to R environment.

```{r}
percentage_change_policy_change_dataframe_name <- paste0("percentage_change_policy_change_", prefix)
assign(percentage_change_policy_change_dataframe_name, Rt_percentage_change_df, envir = .GlobalEnv)
```

Create a forest plot for median Rt percentage change with 95% CrI.

```{r}
plot_Rt_percentage_change <- ggplot(Rt_percentage_change_df, aes(
  x = median,
  y = fct_rev(change),
  xmin = lower_cri,
  xmax = upper_cri
)) +
  geom_pointrange() +
  geom_vline(xintercept = 0, linetype = "dashed", color = "red") +
  xlim(-50, 50) +
  labs(
    title = "District 2",
    x = "Percentage Change in Rt",
    y = "Policy Change"
  ) +
  theme_bw() +
  theme(
    axis.title.x = element_text(size = 12),
    axis.title.y = element_text(size = 12),
    axis.text.x = element_text(size = 9),
    axis.text.y = element_text(size = 9)
  ) +
  scale_y_discrete(labels = function(x) str_wrap(x, width = 20))
```

Display plot.

```{r}
plot_Rt_percentage_change
```

Save plot as a TIFF file.

```{r}
tiff(
  paste0(prefix, "_percentage_change_policy_change_Rt.tiff"),
  width = 5,
  height = 4,
  units = "in",
  res = 300
)
print(plot_Rt_percentage_change)
dev.off()
```

## District 3

Note: Use the same set of code as for Maine Statewide but replace ME_statewide with District_3.

Set prefix for output filenames.

```{r}
prefix <- "District_3"
```

### Incidence Model

Display COVID-19 delay distribution.

```{r}
View(covid_delay_dist)
```

Record start time of incidence model fitting process.

```{r}
start_time <- Sys.time()
```

Fit incidence model using reported (imputed) case counts and COVID-19 delay distribution.

```{r}
District_3_model <- fit_incidence(
  reported = District_3$I,
  delay_dist = covid_delay_dist$case,
  dof_grid = seq(40, 60, 2)
)
```

Extract best degree of freedom.

```{r}
best_dof <- District_3_model$best_dof
print(paste("Best Degree of Freedom:", best_dof))
```

Save parameters to a CSV file.

```{r}
best_params <- data.frame(Best_Degree_of_Freedom = best_dof)
write.csv(best_params, paste0(prefix, "_best_dof.csv"), row.names = FALSE)
```

Record end time of fitting process and print elapsed time.

```{r}
end_time <- Sys.time()
print(end_time - start_time)
```

Save fitted incidence model to an RDS file.

```{r}
saveRDS(District_3_model, paste0(prefix, "_model.rds"))
```

Save 'Isamps' matrix (fitted incidence samples) to a CSV file.

```{r}
write.csv(District_3_model$Isamps, paste0(prefix, "_model_Isamps.csv"), row.names = FALSE)
```

Extract median and 95% CrI from the deconvoluted samples.

```{r}
sample0_median_cri <- deconvoluted_sample_median_cri(
  model = District_3_model,
  District_3
)
```

Simulate 10 hypothetical case time series using a scaled incidence model.

```{r}
m0 <- multiplier_process(
  model = District_3_model,
  multiplier = 4,
  num_hypothetical_time_series = 10
)
```

### 7-Day Sliding Window Rt

Record start time of Rt estimation process.

```{r}
start_time <- Sys.time()
```

Estimate Rt using a 7-day sliding window with Omicron-specific parameters.

```{r}
r_m0 <- sliding_window_Rt(
  sample0_median_cri,
  m0 = m0,
  mean_si = 2.9,
  std_si = 1.64
)
```

Record end time of Rt estimation process and print elapsed time.

```{r}
end_time <- Sys.time()
print(end_time - start_time)
```

Save Rt estimation results to an RDS file.

```{r}
saveRDS(r_m0, paste0(prefix, "_model_r_m0.rds"))
```

Record start time of the posterior extraction process.

```{r}
start_time <- Sys.time()
```

Extract 10 samples from the posterior distribution of 10,000 Rt time series.

```{r}
sample_r_m0_df <- posterior_distribution_extraction(
  sample0_median_cri,
  r_m0 = r_m0,
  n = 10
)
```

Record end time of posterior extraction process and print elapsed time.

```{r}
end_time <- Sys.time()
print(end_time - start_time)
```

Save extracted Rt samples to an RDS file.

```{r}
saveRDS(sample_r_m0_df, paste0(prefix, "_model_sample_r_m0_df.rds"))
```

### 3-Panel Plot of Case Counts and Rt Estimates

Define date range and x-axis breaks.

```{r}
start_date_3_panel_plot <- as.Date("2020-01-01")
end_date_3_panel_plot   <- as.Date("2023-02-28")
breaks <- seq(as.Date("2020-01-01"), as.Date("2023-02-01"), by = "3 months")
```

Helper function to set theme for plots:

```{r}
plot_set_theme <- function() {
  theme_classic() +
    theme(
    axis.text.x = element_text(size = 12),
    axis.text.y = element_text(size = 12)
    )
}
```

Plot 1: Observed Case Counts (grey points) and Deconvoluted Case Counts (black line)

```{r}
plot_case_counts <- ggplot() +
  geom_point(
    data = District_3,
    aes(x = dates, y = I),
    shape = 3, color = "grey"
  ) +
  geom_line(
    data = sample0_median_cri,
    aes(x = dates, y = median),
    color = 'black'
  ) +
  scale_x_date(
    breaks = breaks,
    labels = date_format("%b\n%Y"),
    limits = c(start_date_3_panel_plot, end_date_3_panel_plot)
  ) +
  labs(
    y = "Case Counts",
    x = "Date"
  ) +
  plot_set_theme()
```

Plot 2: Estimated New Infections

```{r}
m0_median_cri <- plot_infection_count(m0, District_3)  # Function to generate median and 95% CrI for estimated infections

plot_estimated_infections <- ggplot(m0_median_cri) +
  geom_line(
    aes(x = dates, y = median),
    color = 'black'
  ) +
  geom_ribbon(
    aes(x = dates, ymin = lower, ymax = upper),
    linetype = 2,
    alpha = 0.2
  ) +
  scale_x_date(
    limits = c(start_date_3_panel_plot, end_date_3_panel_plot),
    breaks = breaks,
    labels = date_format("%b\n%Y")
  ) +
  labs(
    y = "Estimated No.\nof Infections",
    x = "Estimated Date of Infection"
  ) +
  plot_set_theme()
```

Plot 3: Rt

```{r}
plot_Rt <- ggplot(sample_r_m0_df, aes(x = dates, y = median)) +
  geom_line(
    color = "black"
  ) +
  geom_ribbon(
    aes(x = dates, ymin = lower, ymax = upper),
    alpha = 0.2
  ) +
  geom_hline(
    yintercept = 1,
    linetype = 2
  ) +
  scale_x_date(
    limits = c(start_date_3_panel_plot, end_date_3_panel_plot),
    breaks = breaks,
    labels = date_format("%b\n%Y")
  ) +
  scale_y_continuous(
    limits = c(0, 2)
  ) +
  labs(
    y = expression(R[t]),
    x = "Estimated Date of Infection"
  ) +
  plot_set_theme()
```

Display plots.

```{r}
grid::grid.newpage()
grid::grid.draw(rbind(
  ggplotGrob(plot_case_counts),
  ggplotGrob(plot_estimated_infections),
  ggplotGrob(plot_Rt)
))
```

Save plots as a TIFF file.

```{r}
tiff(
  filename = paste0(prefix, "_plot_3_panel_case_counts_Rt.tiff"),
  width = 10,
  height = 12,
  units = "in",
  res = 300
)
grid::grid.newpage()
grid::grid.draw(rbind(
  ggplotGrob(plot_case_counts),
  ggplotGrob(plot_estimated_infections),
  ggplotGrob(plot_Rt)
))
dev.off()
```

### Policy Change Rt

Define date range for Rt estimation.

```{r}
start_date_policy_change_Rt <- as.Date("2020-01-22")  # The first date in the JHU dataset is 2020-01-22
end_date_policy_change_Rt   <- as.Date("2020-12-15")  # The analysis was concluded on 2020-12-15 to ensure the time frame predominantly reflects the transmission dynamics before the widespread distribution of COVID-19 vaccines, which became available in the United States on 2020-12-14.
```

Define dates for major policy changes.

```{r}
policy_change_date <- as.Date(c(
  "2020-04-02", "2020-05-01", "2020-05-31", 
  "2020-07-08", "2020-09-08", "2020-10-13", "2020-11-04"
))
```

Calculate the number of days since the estimation start date for each policy change.

```{r}
policy_change_number_of_days <- as.integer(
  policy_change_date - start_date_policy_change_Rt + 1
)
```

Define time windows for Rt estimation between policy changes.

```{r}
t_start <- c(2, policy_change_number_of_days)  # The start of each window: begins on day 2 and includes the day of each policy change
t_end <- c(policy_change_number_of_days - 1, as.integer(end_date_policy_change_Rt - start_date_policy_change_Rt + 1))  # The end of each window: one day before each policy change or the last day of analysis
```

Record start time of Rt estimation process.

```{r}
start_time <- Sys.time()
```

Estimate Rt for each time window using a sample-based approach. The estimation uses a mean serial interval of 2.9 days and a standard deviation of 1.64 days. 10 iterations are performed to increase robustness.

```{r}
sample_pcr_m0_df <- policy_change_Rt1(
  t_start = t_start,
  t_end = t_end,
  m0 = m0,
  sample0_median_cri = sample0_median_cri,
  n = 10,
  mean_si = 2.9,
  std_si = 1.64
)
```

Record end time of Rt estimation process and print elapsed time.

```{r}
end_time <- Sys.time()
print(end_time - start_time)
```

Save Rt estimation results to an RDS file.

```{r}
saveRDS(sample_pcr_m0_df, paste0(prefix, "_model_sample_pcr_m0_df.rds"))
```

Convert results to long format.

```{r}
sample_pcr_m0_df2long <- policy_change_Rt2(
  sample0_median_cri,
  sample_pcr_m0_df
)
```

Save long-format results to an RDS file.

```{r}
saveRDS(sample_pcr_m0_df2long, paste0(prefix, "_model_sample_pcr_m0_df2long.rds"))
```

Create a dataframe to store dates and labels for policy change events.

```{r}
policy_change_df <- data.frame(
  date = policy_change_date,
  y = c(1.8, 0.2, 1.8, 0.2, 1.8, 0.2, 1.8),
  event = c("A", "B", "C", "D", "E", "F", "G")
)
```

Plot estimated Rt over time with 95% CrI and policy change annotations.

```{r}
plot_policy_change_Rt <- ggplot(
  sample_pcr_m0_df2long,
  aes(x = dates, y = median, group = time_window)
  ) +
  geom_line(color = "black") +
  geom_ribbon(
    aes(ymin = lower, ymax = upper),
    alpha = 0.2
  ) +
  geom_hline(
    yintercept = 1,
    linetype = 2,
    color = "red"
  ) +
  geom_vline(
    xintercept = policy_change_df$date,
    color = "blue",
    linetype = "dotted"
  ) +
  annotate(
    geom = "label",
    x = policy_change_df$date,
    y = policy_change_df$y,
    label = policy_change_df$event,
    size = 4,
    fontface = "bold",
    color = "blue") +
  scale_x_date(
    limits = as.Date(c("2020-01-01", "2020-12-31")),
    breaks = seq(
      as.Date("2020-01-01"),
      as.Date("2020-12-01"),
      by = "1 month"
    ),
    labels = scales::date_format("%b")
  ) +
  scale_y_continuous(limits = c(0, 2)) +
  labs(
    x = "Estimated Date of Infection (2020)",
    y = bquote(Policy ~ Change ~ R[t])
  ) +
  ggtitle("District 3") +
  theme_classic() +
  theme(
    axis.title.x = element_text(size = 12),
    axis.title.y = element_text(size = 12),
    axis.text.x = element_text(size = 10),
    axis.text.y = element_text(size = 12)
  )

plot_policy_change_Rt
```

Save plot as a TIFF file.

```{r}
tiff(
  paste0(prefix, "_policy_change_Rt.tiff"),
  width = 5,
  height = 4,
  units = "in",
  res = 300
)
print(plot_policy_change_Rt)
dev.off()
```

### Median Percentage Change in Rt with 95% CrI by Policy Change

Calculate median percentage change in Rt with 95% CrI for each policy change.

```{r}
policy_change_Rt_list <- percentage_change_policy_change_Rt1(sample_pcr_m0_df)
sample_percentage_change_list <- percentage_change_policy_change_Rt2(policy_change_Rt_list)
policy_change_Rt_df <- as.data.frame(percentage_change_policy_change_Rt3(policy_change_Rt_list))
```

Create a dataframe to store results.

```{r}
Rt_percentage_change_df <- data.frame(
  change = policy_change_Rt_list$change_summary$change,
  median = policy_change_Rt_df$median,
  lower_cri = policy_change_Rt_df$lower_cri,
  upper_cri = policy_change_Rt_df$upper_cri
)
colnames(Rt_percentage_change_df) <- c("change", "median", "lower_cri", "upper_cri")
Rt_percentage_change_df <- cbind(region = prefix, Rt_percentage_change_df)
```

Define descriptive labels for each policy change.

```{r}
percentage_change_policy_change_labels <- c(
  "1" = "Stay Healthy at Home Directive",
  "2" = "Re-opening (Stage 1)",
  "3" = "Gradual Easing of Restrictions",
  "4" = "Face Covering Mandate (Certain Businesses)",
  "5" = "School Re-opening",
  "6" = "Re-opening (Stage 4)",
  "7" = "Face Covering Mandate (All Public Settings)"
)
```

Assign descriptive labels to 'change' column values.

```{r}
Rt_percentage_change_df$change <- factor(Rt_percentage_change_df$change, labels = percentage_change_policy_change_labels)
```

Save policy change results to an RDS file.

```{r}
saveRDS(policy_change_Rt_list, paste0(prefix, "_model_sample_pcr_m0_df2long.rds"))
```

Save dataframe to a CSV file.

```{r}
write.csv(
  Rt_percentage_change_df,
  paste0(prefix, "_percentage_change_policy_change.csv"),
  row.names = FALSE
)
```

Save dataframe to R environment.

```{r}
percentage_change_policy_change_dataframe_name <- paste0("percentage_change_policy_change_", prefix)
assign(percentage_change_policy_change_dataframe_name, Rt_percentage_change_df, envir = .GlobalEnv)
```

Create a forest plot for median Rt percentage change with 95% CrI.

```{r}
plot_Rt_percentage_change <- ggplot(Rt_percentage_change_df, aes(
  x = median,
  y = fct_rev(change),
  xmin = lower_cri,
  xmax = upper_cri
)) +
  geom_pointrange() +
  geom_vline(xintercept = 0, linetype = "dashed", color = "red") +
  xlim(-50, 50) +
  labs(
    title = "District 3",
    x = "Percentage Change in Rt",
    y = "Policy Change"
  ) +
  theme_bw() +
  theme(
    axis.title.x = element_text(size = 12),
    axis.title.y = element_text(size = 12),
    axis.text.x = element_text(size = 9),
    axis.text.y = element_text(size = 9)
  ) +
  scale_y_discrete(labels = function(x) str_wrap(x, width = 20))
```

Display plot.

```{r}
plot_Rt_percentage_change
```

Save plot as a TIFF file.

```{r}
tiff(
  paste0(prefix, "_percentage_change_policy_change_Rt.tiff"),
  width = 5,
  height = 4,
  units = "in",
  res = 300
)
print(plot_Rt_percentage_change)
dev.off()
```

## District 4

Note: Use the same set of code as for Maine Statewide but replace ME_statewide with District_4.

Set prefix for output filenames.

```{r}
prefix <- "District_4"
```

### Incidence Model

Display COVID-19 delay distribution.

```{r}
View(covid_delay_dist)
```

Record start time of incidence model fitting process.

```{r}
start_time <- Sys.time()
```

Fit incidence model using reported (imputed) case counts and COVID-19 delay distribution.

```{r}
District_4_model <- fit_incidence(
  reported = District_4$I,
  delay_dist = covid_delay_dist$case,
  dof_grid = seq(40, 60, 2)
)
```

Extract best degree of freedom.

```{r}
best_dof <- District_4_model$best_dof
print(paste("Best Degree of Freedom:", best_dof))
```

Save parameters to a CSV file.

```{r}
best_params <- data.frame(Best_Degree_of_Freedom = best_dof)
write.csv(best_params, paste0(prefix, "_best_dof.csv"), row.names = FALSE)
```

Record end time of fitting process and print elapsed time.

```{r}
end_time <- Sys.time()
print(end_time - start_time)
```

Save fitted incidence model to an RDS file.

```{r}
saveRDS(District_4_model, paste0(prefix, "_model.rds"))
```

Save 'Isamps' matrix (fitted incidence samples) to a CSV file.

```{r}
write.csv(District_4_model$Isamps, paste0(prefix, "_model_Isamps.csv"), row.names = FALSE)
```

Extract median and 95% CrI from the deconvoluted samples.

```{r}
sample0_median_cri <- deconvoluted_sample_median_cri(
  model = District_4_model,
  District_4
)
```

Simulate 10 hypothetical case time series using a scaled incidence model.

```{r}
m0 <- multiplier_process(
  model = District_4_model,
  multiplier = 4,
  num_hypothetical_time_series = 10
)
```

### 7-Day Sliding Window Rt

Record start time of Rt estimation process.

```{r}
start_time <- Sys.time()
```

Estimate Rt using a 7-day sliding window with Omicron-specific parameters.

```{r}
r_m0 <- sliding_window_Rt(
  sample0_median_cri,
  m0 = m0,
  mean_si = 2.9,
  std_si = 1.64
)
```

Record end time of Rt estimation process and print elapsed time.

```{r}
end_time <- Sys.time()
print(end_time - start_time)
```

Save Rt estimation results to an RDS file.

```{r}
saveRDS(r_m0, paste0(prefix, "_model_r_m0.rds"))
```

Record start time of the posterior extraction process.

```{r}
start_time <- Sys.time()
```

Extract 10 samples from the posterior distribution of 10,000 Rt time series.

```{r}
sample_r_m0_df <- posterior_distribution_extraction(
  sample0_median_cri,
  r_m0 = r_m0,
  n = 10
)
```

Record end time of posterior extraction process and print elapsed time.

```{r}
end_time <- Sys.time()
print(end_time - start_time)
```

Save extracted Rt samples to an RDS file.

```{r}
saveRDS(sample_r_m0_df, paste0(prefix, "_model_sample_r_m0_df.rds"))
```

### 3-Panel Plot of Case Counts and Rt Estimates

Define date range and x-axis breaks.

```{r}
start_date_3_panel_plot <- as.Date("2020-01-01")
end_date_3_panel_plot   <- as.Date("2023-02-28")
breaks <- seq(as.Date("2020-01-01"), as.Date("2023-02-01"), by = "3 months")
```

Helper function to set theme for plots:

```{r}
plot_set_theme <- function() {
  theme_classic() +
    theme(
    axis.text.x = element_text(size = 12),
    axis.text.y = element_text(size = 12)
    )
}
```

Plot 1: Observed Case Counts (grey points) and Deconvoluted Case Counts (black line)

```{r}
plot_case_counts <- ggplot() +
  geom_point(
    data = District_4,
    aes(x = dates, y = I),
    shape = 3, color = "grey"
  ) +
  geom_line(
    data = sample0_median_cri,
    aes(x = dates, y = median),
    color = 'black'
  ) +
  scale_x_date(
    breaks = breaks,
    labels = date_format("%b\n%Y"),
    limits = c(start_date_3_panel_plot, end_date_3_panel_plot)
  ) +
  labs(
    y = "Case Counts",
    x = "Date"
  ) +
  plot_set_theme()
```

Plot 2: Estimated New Infections

```{r}
m0_median_cri <- plot_infection_count(m0, District_4)  # Function to generate median and 95% CrI for estimated infections

plot_estimated_infections <- ggplot(m0_median_cri) +
  geom_line(
    aes(x = dates, y = median),
    color = 'black'
  ) +
  geom_ribbon(
    aes(x = dates, ymin = lower, ymax = upper),
    linetype = 2,
    alpha = 0.2
  ) +
  scale_x_date(
    limits = c(start_date_3_panel_plot, end_date_3_panel_plot),
    breaks = breaks,
    labels = date_format("%b\n%Y")
  ) +
  labs(
    y = "Estimated No.\nof Infections",
    x = "Estimated Date of Infection"
  ) +
  plot_set_theme()
```

Plot 3: Rt

```{r}
plot_Rt <- ggplot(sample_r_m0_df, aes(x = dates, y = median)) +
  geom_line(
    color = "black"
  ) +
  geom_ribbon(
    aes(x = dates, ymin = lower, ymax = upper),
    alpha = 0.2
  ) +
  geom_hline(
    yintercept = 1,
    linetype = 2
  ) +
  scale_x_date(
    limits = c(start_date_3_panel_plot, end_date_3_panel_plot),
    breaks = breaks,
    labels = date_format("%b\n%Y")
  ) +
  scale_y_continuous(
    limits = c(0, 2)
  ) +
  labs(
    y = expression(R[t]),
    x = "Estimated Date of Infection"
  ) +
  plot_set_theme()
```

Display plots.

```{r}
grid::grid.newpage()
grid::grid.draw(rbind(
  ggplotGrob(plot_case_counts),
  ggplotGrob(plot_estimated_infections),
  ggplotGrob(plot_Rt)
))
```

Save plots as a TIFF file.

```{r}
tiff(
  filename = paste0(prefix, "_plot_3_panel_case_counts_Rt.tiff"),
  width = 10,
  height = 12,
  units = "in",
  res = 300
)
grid::grid.newpage()
grid::grid.draw(rbind(
  ggplotGrob(plot_case_counts),
  ggplotGrob(plot_estimated_infections),
  ggplotGrob(plot_Rt)
))
dev.off()
```

### Policy Change Rt

Define date range for Rt estimation.

```{r}
start_date_policy_change_Rt <- as.Date("2020-01-22")  # The first date in the JHU dataset is 2020-01-22
end_date_policy_change_Rt   <- as.Date("2020-12-15")  # The analysis was concluded on 2020-12-15 to ensure the time frame predominantly reflects the transmission dynamics before the widespread distribution of COVID-19 vaccines, which became available in the United States on 2020-12-14.
```

Define dates for major policy changes.

```{r}
policy_change_date <- as.Date(c(
  "2020-04-02", "2020-05-01", "2020-05-31", 
  "2020-07-08", "2020-09-08", "2020-10-13", "2020-11-04"
))
```

Calculate the number of days since the estimation start date for each policy change.

```{r}
policy_change_number_of_days <- as.integer(
  policy_change_date - start_date_policy_change_Rt + 1
)
```

Define time windows for Rt estimation between policy changes.

```{r}
t_start <- c(2, policy_change_number_of_days)  # The start of each window: begins on day 2 and includes the day of each policy change
t_end <- c(policy_change_number_of_days - 1, as.integer(end_date_policy_change_Rt - start_date_policy_change_Rt + 1))  # The end of each window: one day before each policy change or the last day of analysis
```

Record start time of Rt estimation process.

```{r}
start_time <- Sys.time()
```

Estimate Rt for each time window using a sample-based approach. The estimation uses a mean serial interval of 2.9 days and a standard deviation of 1.64 days. 10 iterations are performed to increase robustness.

```{r}
sample_pcr_m0_df <- policy_change_Rt1(
  t_start = t_start,
  t_end = t_end,
  m0 = m0,
  sample0_median_cri = sample0_median_cri,
  n = 10,
  mean_si = 2.9,
  std_si = 1.64
)
```

Record end time of Rt estimation process and print elapsed time.

```{r}
end_time <- Sys.time()
print(end_time - start_time)
```

Save Rt estimation results to an RDS file.

```{r}
saveRDS(sample_pcr_m0_df, paste0(prefix, "_model_sample_pcr_m0_df.rds"))
```

Convert results to long format.

```{r}
sample_pcr_m0_df2long <- policy_change_Rt2(
  sample0_median_cri,
  sample_pcr_m0_df
)
```

Save long-format results to an RDS file.

```{r}
saveRDS(sample_pcr_m0_df2long, paste0(prefix, "_model_sample_pcr_m0_df2long.rds"))
```

Create a dataframe to store dates and labels for policy change events.

```{r}
policy_change_df <- data.frame(
  date = policy_change_date,
  y = c(1.8, 0.2, 1.8, 0.2, 1.8, 0.2, 1.8),
  event = c("A", "B", "C", "D", "E", "F", "G")
)
```

Plot estimated Rt over time with 95% CrI and policy change annotations.

```{r}
plot_policy_change_Rt <- ggplot(
  sample_pcr_m0_df2long,
  aes(x = dates, y = median, group = time_window)
  ) +
  geom_line(color = "black") +
  geom_ribbon(
    aes(ymin = lower, ymax = upper),
    alpha = 0.2
  ) +
  geom_hline(
    yintercept = 1,
    linetype = 2,
    color = "red"
  ) +
  geom_vline(
    xintercept = policy_change_df$date,
    color = "blue",
    linetype = "dotted"
  ) +
  annotate(
    geom = "label",
    x = policy_change_df$date,
    y = policy_change_df$y,
    label = policy_change_df$event,
    size = 4,
    fontface = "bold",
    color = "blue") +
  scale_x_date(
    limits = as.Date(c("2020-01-01", "2020-12-31")),
    breaks = seq(
      as.Date("2020-01-01"),
      as.Date("2020-12-01"),
      by = "1 month"
    ),
    labels = scales::date_format("%b")
  ) +
  scale_y_continuous(limits = c(0, 2)) +
  labs(
    x = "Estimated Date of Infection (2020)",
    y = bquote(Policy ~ Change ~ R[t])
  ) +
  ggtitle("District 4") +
  theme_classic() +
  theme(
    axis.title.x = element_text(size = 12),
    axis.title.y = element_text(size = 12),
    axis.text.x = element_text(size = 10),
    axis.text.y = element_text(size = 12)
  )

plot_policy_change_Rt
```

Save plot as a TIFF file.

```{r}
tiff(
  paste0(prefix, "_policy_change_Rt.tiff"),
  width = 5,
  height = 4,
  units = "in",
  res = 300
)
print(plot_policy_change_Rt)
dev.off()
```

### Median Percentage Change in Rt with 95% CrI by Policy Change

Calculate median percentage change in Rt with 95% CrI for each policy change.

```{r}
policy_change_Rt_list <- percentage_change_policy_change_Rt1(sample_pcr_m0_df)
sample_percentage_change_list <- percentage_change_policy_change_Rt2(policy_change_Rt_list)
policy_change_Rt_df <- as.data.frame(percentage_change_policy_change_Rt3(policy_change_Rt_list))
```

Create a dataframe to store results.

```{r}
Rt_percentage_change_df <- data.frame(
  change = policy_change_Rt_list$change_summary$change,
  median = policy_change_Rt_df$median,
  lower_cri = policy_change_Rt_df$lower_cri,
  upper_cri = policy_change_Rt_df$upper_cri
)
colnames(Rt_percentage_change_df) <- c("change", "median", "lower_cri", "upper_cri")
Rt_percentage_change_df <- cbind(region = prefix, Rt_percentage_change_df)
```

Define descriptive labels for each policy change.

```{r}
percentage_change_policy_change_labels <- c(
  "1" = "Stay Healthy at Home Directive",
  "2" = "Re-opening (Stage 1)",
  "3" = "Gradual Easing of Restrictions",
  "4" = "Face Covering Mandate (Certain Businesses)",
  "5" = "School Re-opening",
  "6" = "Re-opening (Stage 4)",
  "7" = "Face Covering Mandate (All Public Settings)"
)
```

Assign descriptive labels to 'change' column values.

```{r}
Rt_percentage_change_df$change <- factor(Rt_percentage_change_df$change, labels = percentage_change_policy_change_labels)
```

Save policy change results to an RDS file.

```{r}
saveRDS(policy_change_Rt_list, paste0(prefix, "_model_sample_pcr_m0_df2long.rds"))
```

Save dataframe to a CSV file.

```{r}
write.csv(
  Rt_percentage_change_df,
  paste0(prefix, "_percentage_change_policy_change.csv"),
  row.names = FALSE
)
```

Save dataframe to R environment.

```{r}
percentage_change_policy_change_dataframe_name <- paste0("percentage_change_policy_change_", prefix)
assign(percentage_change_policy_change_dataframe_name, Rt_percentage_change_df, envir = .GlobalEnv)
```

Create a forest plot for median Rt percentage change with 95% CrI.

```{r}
plot_Rt_percentage_change <- ggplot(Rt_percentage_change_df, aes(
  x = median,
  y = fct_rev(change),
  xmin = lower_cri,
  xmax = upper_cri
)) +
  geom_pointrange() +
  geom_vline(xintercept = 0, linetype = "dashed", color = "red") +
  xlim(-50, 50) +
  labs(
    title = "District 4",
    x = "Percentage Change in Rt",
    y = "Policy Change"
  ) +
  theme_bw() +
  theme(
    axis.title.x = element_text(size = 12),
    axis.title.y = element_text(size = 12),
    axis.text.x = element_text(size = 9),
    axis.text.y = element_text(size = 9)
  ) +
  scale_y_discrete(labels = function(x) str_wrap(x, width = 20))
```

Display plot.

```{r}
plot_Rt_percentage_change
```

Save plot as a TIFF file.

```{r}
tiff(
  paste0(prefix, "_percentage_change_policy_change_Rt.tiff"),
  width = 5,
  height = 4,
  units = "in",
  res = 300
)
print(plot_Rt_percentage_change)
dev.off()
```

## District 5

Note: Use the same set of code as for Maine Statewide but replace ME_statewide with District_5.

Set prefix for output filenames.

```{r}
prefix <- "District_5"
```

### Incidence Model

Display COVID-19 delay distribution.

```{r}
View(covid_delay_dist)
```

Record start time of incidence model fitting process.

```{r}
start_time <- Sys.time()
```

Fit incidence model using reported (imputed) case counts and COVID-19 delay distribution.

```{r}
District_5_model <- fit_incidence(
  reported = District_5$I,
  delay_dist = covid_delay_dist$case,
  dof_grid = seq(40, 60, 2)
)
```

Extract best degree of freedom.

```{r}
best_dof <- District_5_model$best_dof
print(paste("Best Degree of Freedom:", best_dof))
```

Save parameters to a CSV file.

```{r}
best_params <- data.frame(Best_Degree_of_Freedom = best_dof)
write.csv(best_params, paste0(prefix, "_best_dof.csv"), row.names = FALSE)
```

Record end time of fitting process and print elapsed time.

```{r}
end_time <- Sys.time()
print(end_time - start_time)
```

Save fitted incidence model to an RDS file.

```{r}
saveRDS(District_5_model, paste0(prefix, "_model.rds"))
```

Save 'Isamps' matrix (fitted incidence samples) to a CSV file.

```{r}
write.csv(District_5_model$Isamps, paste0(prefix, "_model_Isamps.csv"), row.names = FALSE)
```

Extract median and 95% CrI from the deconvoluted samples.

```{r}
sample0_median_cri <- deconvoluted_sample_median_cri(
  model = District_5_model,
  District_5
)
```

Simulate 10 hypothetical case time series using a scaled incidence model.

```{r}
m0 <- multiplier_process(
  model = District_5_model,
  multiplier = 4,
  num_hypothetical_time_series = 10
)
```

### 7-Day Sliding Window Rt

Record start time of Rt estimation process.

```{r}
start_time <- Sys.time()
```

Estimate Rt using a 7-day sliding window with Omicron-specific parameters.

```{r}
r_m0 <- sliding_window_Rt(
  sample0_median_cri,
  m0 = m0,
  mean_si = 2.9,
  std_si = 1.64
)
```

Record end time of Rt estimation process and print elapsed time.

```{r}
end_time <- Sys.time()
print(end_time - start_time)
```

Save Rt estimation results to an RDS file.

```{r}
saveRDS(r_m0, paste0(prefix, "_model_r_m0.rds"))
```

Record start time of the posterior extraction process.

```{r}
start_time <- Sys.time()
```

Extract 10 samples from the posterior distribution of 10,000 Rt time series.

```{r}
sample_r_m0_df <- posterior_distribution_extraction(
  sample0_median_cri,
  r_m0 = r_m0,
  n = 10
)
```

Record end time of posterior extraction process and print elapsed time.

```{r}
end_time <- Sys.time()
print(end_time - start_time)
```

Save extracted Rt samples to an RDS file.

```{r}
saveRDS(sample_r_m0_df, paste0(prefix, "_model_sample_r_m0_df.rds"))
```

### 3-Panel Plot of Case Counts and Rt Estimates

Define date range and x-axis breaks.

```{r}
start_date_3_panel_plot <- as.Date("2020-01-01")
end_date_3_panel_plot   <- as.Date("2023-02-28")
breaks <- seq(as.Date("2020-01-01"), as.Date("2023-02-01"), by = "3 months")
```

Helper function to set theme for plots:

```{r}
plot_set_theme <- function() {
  theme_classic() +
    theme(
    axis.text.x = element_text(size = 12),
    axis.text.y = element_text(size = 12)
    )
}
```

Plot 1: Observed Case Counts (grey points) and Deconvoluted Case Counts (black line)

```{r}
plot_case_counts <- ggplot() +
  geom_point(
    data = District_5,
    aes(x = dates, y = I),
    shape = 3, color = "grey"
  ) +
  geom_line(
    data = sample0_median_cri,
    aes(x = dates, y = median),
    color = 'black'
  ) +
  scale_x_date(
    breaks = breaks,
    labels = date_format("%b\n%Y"),
    limits = c(start_date_3_panel_plot, end_date_3_panel_plot)
  ) +
  labs(
    y = "Case Counts",
    x = "Date"
  ) +
  plot_set_theme()
```

Plot 2: Estimated New Infections

```{r}
m0_median_cri <- plot_infection_count(m0, District_5)  # Function to generate median and 95% CrI for estimated infections

plot_estimated_infections <- ggplot(m0_median_cri) +
  geom_line(
    aes(x = dates, y = median),
    color = 'black'
  ) +
  geom_ribbon(
    aes(x = dates, ymin = lower, ymax = upper),
    linetype = 2,
    alpha = 0.2
  ) +
  scale_x_date(
    limits = c(start_date_3_panel_plot, end_date_3_panel_plot),
    breaks = breaks,
    labels = date_format("%b\n%Y")
  ) +
  labs(
    y = "Estimated No.\nof Infections",
    x = "Estimated Date of Infection"
  ) +
  plot_set_theme()
```

Plot 3: Rt

```{r}
plot_Rt <- ggplot(sample_r_m0_df, aes(x = dates, y = median)) +
  geom_line(
    color = "black"
  ) +
  geom_ribbon(
    aes(x = dates, ymin = lower, ymax = upper),
    alpha = 0.2
  ) +
  geom_hline(
    yintercept = 1,
    linetype = 2
  ) +
  scale_x_date(
    limits = c(start_date_3_panel_plot, end_date_3_panel_plot),
    breaks = breaks,
    labels = date_format("%b\n%Y")
  ) +
  scale_y_continuous(
    limits = c(0, 2)
  ) +
  labs(
    y = expression(R[t]),
    x = "Estimated Date of Infection"
  ) +
  plot_set_theme()
```

Display plots.

```{r}
grid::grid.newpage()
grid::grid.draw(rbind(
  ggplotGrob(plot_case_counts),
  ggplotGrob(plot_estimated_infections),
  ggplotGrob(plot_Rt)
))
```

Save plots as a TIFF file.

```{r}
tiff(
  filename = paste0(prefix, "_plot_3_panel_case_counts_Rt.tiff"),
  width = 10,
  height = 12,
  units = "in",
  res = 300
)
grid::grid.newpage()
grid::grid.draw(rbind(
  ggplotGrob(plot_case_counts),
  ggplotGrob(plot_estimated_infections),
  ggplotGrob(plot_Rt)
))
dev.off()
```

### Policy Change Rt

Define date range for Rt estimation.

```{r}
start_date_policy_change_Rt <- as.Date("2020-01-22")  # The first date in the JHU dataset is 2020-01-22
end_date_policy_change_Rt   <- as.Date("2020-12-15")  # The analysis was concluded on 2020-12-15 to ensure the time frame predominantly reflects the transmission dynamics before the widespread distribution of COVID-19 vaccines, which became available in the United States on 2020-12-14.
```

Define dates for major policy changes.

```{r}
policy_change_date <- as.Date(c(
  "2020-04-02", "2020-05-01", "2020-05-31", 
  "2020-07-08", "2020-09-08", "2020-10-13", "2020-11-04"
))
```

Calculate the number of days since the estimation start date for each policy change.

```{r}
policy_change_number_of_days <- as.integer(
  policy_change_date - start_date_policy_change_Rt + 1
)
```

Define time windows for Rt estimation between policy changes.

```{r}
t_start <- c(2, policy_change_number_of_days)  # The start of each window: begins on day 2 and includes the day of each policy change
t_end <- c(policy_change_number_of_days - 1, as.integer(end_date_policy_change_Rt - start_date_policy_change_Rt + 1))  # The end of each window: one day before each policy change or the last day of analysis
```

Record start time of Rt estimation process.

```{r}
start_time <- Sys.time()
```

Estimate Rt for each time window using a sample-based approach. The estimation uses a mean serial interval of 2.9 days and a standard deviation of 1.64 days. 10 iterations are performed to increase robustness.

```{r}
sample_pcr_m0_df <- policy_change_Rt1(
  t_start = t_start,
  t_end = t_end,
  m0 = m0,
  sample0_median_cri = sample0_median_cri,
  n = 10,
  mean_si = 2.9,
  std_si = 1.64
)
```

Record end time of Rt estimation process and print elapsed time.

```{r}
end_time <- Sys.time()
print(end_time - start_time)
```

Save Rt estimation results to an RDS file.

```{r}
saveRDS(sample_pcr_m0_df, paste0(prefix, "_model_sample_pcr_m0_df.rds"))
```

Convert results to long format.

```{r}
sample_pcr_m0_df2long <- policy_change_Rt2(
  sample0_median_cri,
  sample_pcr_m0_df
)
```

Save long-format results to an RDS file.

```{r}
saveRDS(sample_pcr_m0_df2long, paste0(prefix, "_model_sample_pcr_m0_df2long.rds"))
```

Create a dataframe to store dates and labels for policy change events.

```{r}
policy_change_df <- data.frame(
  date = policy_change_date,
  y = c(1.8, 0.2, 1.8, 0.2, 1.8, 0.2, 1.8),
  event = c("A", "B", "C", "D", "E", "F", "G")
)
```

Plot estimated Rt over time with 95% CrI and policy change annotations.

```{r}
plot_policy_change_Rt <- ggplot(
  sample_pcr_m0_df2long,
  aes(x = dates, y = median, group = time_window)
  ) +
  geom_line(color = "black") +
  geom_ribbon(
    aes(ymin = lower, ymax = upper),
    alpha = 0.2
  ) +
  geom_hline(
    yintercept = 1,
    linetype = 2,
    color = "red"
  ) +
  geom_vline(
    xintercept = policy_change_df$date,
    color = "blue",
    linetype = "dotted"
  ) +
  annotate(
    geom = "label",
    x = policy_change_df$date,
    y = policy_change_df$y,
    label = policy_change_df$event,
    size = 4,
    fontface = "bold",
    color = "blue") +
  scale_x_date(
    limits = as.Date(c("2020-01-01", "2020-12-31")),
    breaks = seq(
      as.Date("2020-01-01"),
      as.Date("2020-12-01"),
      by = "1 month"
    ),
    labels = scales::date_format("%b")
  ) +
  scale_y_continuous(limits = c(0, 2)) +
  labs(
    x = "Estimated Date of Infection (2020)",
    y = bquote(Policy ~ Change ~ R[t])
  ) +
  ggtitle("District 5") +
  theme_classic() +
  theme(
    axis.title.x = element_text(size = 12),
    axis.title.y = element_text(size = 12),
    axis.text.x = element_text(size = 10),
    axis.text.y = element_text(size = 12)
  )

plot_policy_change_Rt
```

Save plot as a TIFF file.

```{r}
tiff(
  paste0(prefix, "_policy_change_Rt.tiff"),
  width = 5,
  height = 4,
  units = "in",
  res = 300
)
print(plot_policy_change_Rt)
dev.off()
```

### Median Percentage Change in Rt with 95% CrI by Policy Change

Calculate median percentage change in Rt with 95% CrI for each policy change.

```{r}
policy_change_Rt_list <- percentage_change_policy_change_Rt1(sample_pcr_m0_df)
sample_percentage_change_list <- percentage_change_policy_change_Rt2(policy_change_Rt_list)
policy_change_Rt_df <- as.data.frame(percentage_change_policy_change_Rt3(policy_change_Rt_list))
```

Create a dataframe to store results.

```{r}
Rt_percentage_change_df <- data.frame(
  change = policy_change_Rt_list$change_summary$change,
  median = policy_change_Rt_df$median,
  lower_cri = policy_change_Rt_df$lower_cri,
  upper_cri = policy_change_Rt_df$upper_cri
)
colnames(Rt_percentage_change_df) <- c("change", "median", "lower_cri", "upper_cri")
Rt_percentage_change_df <- cbind(region = prefix, Rt_percentage_change_df)
```

Define descriptive labels for each policy change.

```{r}
percentage_change_policy_change_labels <- c(
  "1" = "Stay Healthy at Home Directive",
  "2" = "Re-opening (Stage 1)",
  "3" = "Gradual Easing of Restrictions",
  "4" = "Face Covering Mandate (Certain Businesses)",
  "5" = "School Re-opening",
  "6" = "Re-opening (Stage 4)",
  "7" = "Face Covering Mandate (All Public Settings)"
)
```

Assign descriptive labels to 'change' column values.

```{r}
Rt_percentage_change_df$change <- factor(Rt_percentage_change_df$change, labels = percentage_change_policy_change_labels)
```

Save policy change results to an RDS file.

```{r}
saveRDS(policy_change_Rt_list, paste0(prefix, "_model_sample_pcr_m0_df2long.rds"))
```

Save dataframe to a CSV file.

```{r}
write.csv(
  Rt_percentage_change_df,
  paste0(prefix, "_percentage_change_policy_change.csv"),
  row.names = FALSE
)
```

Save dataframe to R environment.

```{r}
percentage_change_policy_change_dataframe_name <- paste0("percentage_change_policy_change_", prefix)
assign(percentage_change_policy_change_dataframe_name, Rt_percentage_change_df, envir = .GlobalEnv)
```

Create a forest plot for median Rt percentage change with 95% CrI.

```{r}
plot_Rt_percentage_change <- ggplot(Rt_percentage_change_df, aes(
  x = median,
  y = fct_rev(change),
  xmin = lower_cri,
  xmax = upper_cri
)) +
  geom_pointrange() +
  geom_vline(xintercept = 0, linetype = "dashed", color = "red") +
  xlim(-50, 50) +
  labs(
    title = "District 5",
    x = "Percentage Change in Rt",
    y = "Policy Change"
  ) +
  theme_bw() +
  theme(
    axis.title.x = element_text(size = 12),
    axis.title.y = element_text(size = 12),
    axis.text.x = element_text(size = 9),
    axis.text.y = element_text(size = 9)
  ) +
  scale_y_discrete(labels = function(x) str_wrap(x, width = 20))
```

Display plot.

```{r}
plot_Rt_percentage_change
```

Save plot as a TIFF file.

```{r}
tiff(
  paste0(prefix, "_percentage_change_policy_change_Rt.tiff"),
  width = 5,
  height = 4,
  units = "in",
  res = 300
)
print(plot_Rt_percentage_change)
dev.off()
```

## District 6

Note: Use the same set of code as for Maine Statewide but replace ME_statewide with District_6.

Set prefix for output filenames.

```{r}
prefix <- "District_6"
```

### Incidence Model

Display COVID-19 delay distribution.

```{r}
View(covid_delay_dist)
```

Record start time of incidence model fitting process.

```{r}
start_time <- Sys.time()
```

Fit incidence model using reported (imputed) case counts and COVID-19 delay distribution.

```{r}
District_6_model <- fit_incidence(
  reported = District_6$I,
  delay_dist = covid_delay_dist$case,
  dof_grid = seq(40, 60, 2)
)
```

Extract best degree of freedom.

```{r}
best_dof <- District_6_model$best_dof
print(paste("Best Degree of Freedom:", best_dof))
```

Save parameters to a CSV file.

```{r}
best_params <- data.frame(Best_Degree_of_Freedom = best_dof)
write.csv(best_params, paste0(prefix, "_best_dof.csv"), row.names = FALSE)
```

Record end time of fitting process and print elapsed time.

```{r}
end_time <- Sys.time()
print(end_time - start_time)
```

Save fitted incidence model to an RDS file.

```{r}
saveRDS(District_6_model, paste0(prefix, "_model.rds"))
```

Save 'Isamps' matrix (fitted incidence samples) to a CSV file.

```{r}
write.csv(District_6_model$Isamps, paste0(prefix, "_model_Isamps.csv"), row.names = FALSE)
```

Extract median and 95% CrI from the deconvoluted samples.

```{r}
sample0_median_cri <- deconvoluted_sample_median_cri(
  model = District_6_model,
  District_6
)
```

Simulate 10 hypothetical case time series using a scaled incidence model.

```{r}
m0 <- multiplier_process(
  model = District_6_model,
  multiplier = 4,
  num_hypothetical_time_series = 10
)
```

### 7-Day Sliding Window Rt

Record start time of Rt estimation process.

```{r}
start_time <- Sys.time()
```

Estimate Rt using a 7-day sliding window with Omicron-specific parameters.

```{r}
r_m0 <- sliding_window_Rt(
  sample0_median_cri,
  m0 = m0,
  mean_si = 2.9,
  std_si = 1.64
)
```

Record end time of Rt estimation process and print elapsed time.

```{r}
end_time <- Sys.time()
print(end_time - start_time)
```

Save Rt estimation results to an RDS file.

```{r}
saveRDS(r_m0, paste0(prefix, "_model_r_m0.rds"))
```

Record start time of the posterior extraction process.

```{r}
start_time <- Sys.time()
```

Extract 10 samples from the posterior distribution of 10,000 Rt time series.

```{r}
sample_r_m0_df <- posterior_distribution_extraction(
  sample0_median_cri,
  r_m0 = r_m0,
  n = 10
)
```

Record end time of posterior extraction process and print elapsed time.

```{r}
end_time <- Sys.time()
print(end_time - start_time)
```

Save extracted Rt samples to an RDS file.

```{r}
saveRDS(sample_r_m0_df, paste0(prefix, "_model_sample_r_m0_df.rds"))
```

### 3-Panel Plot of Case Counts and Rt Estimates

Define date range and x-axis breaks.

```{r}
start_date_3_panel_plot <- as.Date("2020-01-01")
end_date_3_panel_plot   <- as.Date("2023-02-28")
breaks <- seq(as.Date("2020-01-01"), as.Date("2023-02-01"), by = "3 months")
```

Helper function to set theme for plots:

```{r}
plot_set_theme <- function() {
  theme_classic() +
    theme(
    axis.text.x = element_text(size = 12),
    axis.text.y = element_text(size = 12)
    )
}
```

Plot 1: Observed Case Counts (grey points) and Deconvoluted Case Counts (black line)

```{r}
plot_case_counts <- ggplot() +
  geom_point(
    data = District_6,
    aes(x = dates, y = I),
    shape = 3, color = "grey"
  ) +
  geom_line(
    data = sample0_median_cri,
    aes(x = dates, y = median),
    color = 'black'
  ) +
  scale_x_date(
    breaks = breaks,
    labels = date_format("%b\n%Y"),
    limits = c(start_date_3_panel_plot, end_date_3_panel_plot)
  ) +
  labs(
    y = "Case Counts",
    x = "Date"
  ) +
  plot_set_theme()
```

Plot 2: Estimated New Infections

```{r}
m0_median_cri <- plot_infection_count(m0, District_6)  # Function to generate median and 95% CrI for estimated infections

plot_estimated_infections <- ggplot(m0_median_cri) +
  geom_line(
    aes(x = dates, y = median),
    color = 'black'
  ) +
  geom_ribbon(
    aes(x = dates, ymin = lower, ymax = upper),
    linetype = 2,
    alpha = 0.2
  ) +
  scale_x_date(
    limits = c(start_date_3_panel_plot, end_date_3_panel_plot),
    breaks = breaks,
    labels = date_format("%b\n%Y")
  ) +
  labs(
    y = "Estimated No.\nof Infections",
    x = "Estimated Date of Infection"
  ) +
  plot_set_theme()
```

Plot 3: Rt

```{r}
plot_Rt <- ggplot(sample_r_m0_df, aes(x = dates, y = median)) +
  geom_line(
    color = "black"
  ) +
  geom_ribbon(
    aes(x = dates, ymin = lower, ymax = upper),
    alpha = 0.2
  ) +
  geom_hline(
    yintercept = 1,
    linetype = 2
  ) +
  scale_x_date(
    limits = c(start_date_3_panel_plot, end_date_3_panel_plot),
    breaks = breaks,
    labels = date_format("%b\n%Y")
  ) +
  scale_y_continuous(
    limits = c(0, 2)
  ) +
  labs(
    y = expression(R[t]),
    x = "Estimated Date of Infection"
  ) +
  plot_set_theme()
```

Display plots.

```{r}
grid::grid.newpage()
grid::grid.draw(rbind(
  ggplotGrob(plot_case_counts),
  ggplotGrob(plot_estimated_infections),
  ggplotGrob(plot_Rt)
))
```

Save plots as a TIFF file.

```{r}
tiff(
  filename = paste0(prefix, "_plot_3_panel_case_counts_Rt.tiff"),
  width = 10,
  height = 12,
  units = "in",
  res = 300
)
grid::grid.newpage()
grid::grid.draw(rbind(
  ggplotGrob(plot_case_counts),
  ggplotGrob(plot_estimated_infections),
  ggplotGrob(plot_Rt)
))
dev.off()
```

### Policy Change Rt

Define date range for Rt estimation.

```{r}
start_date_policy_change_Rt <- as.Date("2020-01-22")  # The first date in the JHU dataset is 2020-01-22
end_date_policy_change_Rt   <- as.Date("2020-12-15")  # The analysis was concluded on 2020-12-15 to ensure the time frame predominantly reflects the transmission dynamics before the widespread distribution of COVID-19 vaccines, which became available in the United States on 2020-12-14.
```

Define dates for major policy changes.

```{r}
policy_change_date <- as.Date(c(
  "2020-04-02", "2020-05-01", "2020-05-31", 
  "2020-07-08", "2020-09-08", "2020-10-13", "2020-11-04"
))
```

Calculate the number of days since the estimation start date for each policy change.

```{r}
policy_change_number_of_days <- as.integer(
  policy_change_date - start_date_policy_change_Rt + 1
)
```

Define time windows for Rt estimation between policy changes.

```{r}
t_start <- c(2, policy_change_number_of_days)  # The start of each window: begins on day 2 and includes the day of each policy change
t_end <- c(policy_change_number_of_days - 1, as.integer(end_date_policy_change_Rt - start_date_policy_change_Rt + 1))  # The end of each window: one day before each policy change or the last day of analysis
```

Record start time of Rt estimation process.

```{r}
start_time <- Sys.time()
```

Estimate Rt for each time window using a sample-based approach. The estimation uses a mean serial interval of 2.9 days and a standard deviation of 1.64 days. 10 iterations are performed to increase robustness.

```{r}
sample_pcr_m0_df <- policy_change_Rt1(
  t_start = t_start,
  t_end = t_end,
  m0 = m0,
  sample0_median_cri = sample0_median_cri,
  n = 10,
  mean_si = 2.9,
  std_si = 1.64
)
```

Record end time of Rt estimation process and print elapsed time.

```{r}
end_time <- Sys.time()
print(end_time - start_time)
```

Save Rt estimation results to an RDS file.

```{r}
saveRDS(sample_pcr_m0_df, paste0(prefix, "_model_sample_pcr_m0_df.rds"))
```

Convert results to long format.

```{r}
sample_pcr_m0_df2long <- policy_change_Rt2(
  sample0_median_cri,
  sample_pcr_m0_df
)
```

Save long-format results to an RDS file.

```{r}
saveRDS(sample_pcr_m0_df2long, paste0(prefix, "_model_sample_pcr_m0_df2long.rds"))
```

Create a dataframe to store dates and labels for policy change events.

```{r}
policy_change_df <- data.frame(
  date = policy_change_date,
  y = c(1.8, 0.2, 1.8, 0.2, 1.8, 0.2, 1.8),
  event = c("A", "B", "C", "D", "E", "F", "G")
)
```

Plot estimated Rt over time with 95% CrI and policy change annotations.

```{r}
plot_policy_change_Rt <- ggplot(
  sample_pcr_m0_df2long,
  aes(x = dates, y = median, group = time_window)
  ) +
  geom_line(color = "black") +
  geom_ribbon(
    aes(ymin = lower, ymax = upper),
    alpha = 0.2
  ) +
  geom_hline(
    yintercept = 1,
    linetype = 2,
    color = "red"
  ) +
  geom_vline(
    xintercept = policy_change_df$date,
    color = "blue",
    linetype = "dotted"
  ) +
  annotate(
    geom = "label",
    x = policy_change_df$date,
    y = policy_change_df$y,
    label = policy_change_df$event,
    size = 4,
    fontface = "bold",
    color = "blue") +
  scale_x_date(
    limits = as.Date(c("2020-01-01", "2020-12-31")),
    breaks = seq(
      as.Date("2020-01-01"),
      as.Date("2020-12-01"),
      by = "1 month"
    ),
    labels = scales::date_format("%b")
  ) +
  scale_y_continuous(limits = c(0, 2)) +
  labs(
    x = "Estimated Date of Infection (2020)",
    y = bquote(Policy ~ Change ~ R[t])
  ) +
  ggtitle("District 6") +
  theme_classic() +
  theme(
    axis.title.x = element_text(size = 12),
    axis.title.y = element_text(size = 12),
    axis.text.x = element_text(size = 10),
    axis.text.y = element_text(size = 12)
  )

plot_policy_change_Rt
```

Save plot as a TIFF file.

```{r}
tiff(
  paste0(prefix, "_policy_change_Rt.tiff"),
  width = 5,
  height = 4,
  units = "in",
  res = 300
)
print(plot_policy_change_Rt)
dev.off()
```

### Median Percentage Change in Rt with 95% CrI by Policy Change

Calculate median percentage change in Rt with 95% CrI for each policy change.

```{r}
policy_change_Rt_list <- percentage_change_policy_change_Rt1(sample_pcr_m0_df)
sample_percentage_change_list <- percentage_change_policy_change_Rt2(policy_change_Rt_list)
policy_change_Rt_df <- as.data.frame(percentage_change_policy_change_Rt3(policy_change_Rt_list))
```

Create a dataframe to store results.

```{r}
Rt_percentage_change_df <- data.frame(
  change = policy_change_Rt_list$change_summary$change,
  median = policy_change_Rt_df$median,
  lower_cri = policy_change_Rt_df$lower_cri,
  upper_cri = policy_change_Rt_df$upper_cri
)
colnames(Rt_percentage_change_df) <- c("change", "median", "lower_cri", "upper_cri")
Rt_percentage_change_df <- cbind(region = prefix, Rt_percentage_change_df)
```

Define descriptive labels for each policy change.

```{r}
percentage_change_policy_change_labels <- c(
  "1" = "Stay Healthy at Home Directive",
  "2" = "Re-opening (Stage 1)",
  "3" = "Gradual Easing of Restrictions",
  "4" = "Face Covering Mandate (Certain Businesses)",
  "5" = "School Re-opening",
  "6" = "Re-opening (Stage 4)",
  "7" = "Face Covering Mandate (All Public Settings)"
)
```

Assign descriptive labels to 'change' column values.

```{r}
Rt_percentage_change_df$change <- factor(Rt_percentage_change_df$change, labels = percentage_change_policy_change_labels)
```

Save policy change results to an RDS file.

```{r}
saveRDS(policy_change_Rt_list, paste0(prefix, "_model_sample_pcr_m0_df2long.rds"))
```

Save dataframe to a CSV file.

```{r}
write.csv(
  Rt_percentage_change_df,
  paste0(prefix, "_percentage_change_policy_change.csv"),
  row.names = FALSE
)
```

Save dataframe to R environment.

```{r}
percentage_change_policy_change_dataframe_name <- paste0("percentage_change_policy_change_", prefix)
assign(percentage_change_policy_change_dataframe_name, Rt_percentage_change_df, envir = .GlobalEnv)
```

Create a forest plot for median Rt percentage change with 95% CrI.

```{r}
plot_Rt_percentage_change <- ggplot(Rt_percentage_change_df, aes(
  x = median,
  y = fct_rev(change),
  xmin = lower_cri,
  xmax = upper_cri
)) +
  geom_pointrange() +
  geom_vline(xintercept = 0, linetype = "dashed", color = "red") +
  xlim(-50, 50) +
  labs(
    title = "District 6",
    x = "Percentage Change in Rt",
    y = "Policy Change"
  ) +
  theme_bw() +
  theme(
    axis.title.x = element_text(size = 12),
    axis.title.y = element_text(size = 12),
    axis.text.x = element_text(size = 9),
    axis.text.y = element_text(size = 9)
  ) +
  scale_y_discrete(labels = function(x) str_wrap(x, width = 20))
```

Display plot.

```{r}
plot_Rt_percentage_change
```

Save plot as a TIFF file.

```{r}
tiff(
  paste0(prefix, "_percentage_change_policy_change_Rt.tiff"),
  width = 5,
  height = 4,
  units = "in",
  res = 300
)
print(plot_Rt_percentage_change)
dev.off()
```

## District 7

Note: Use the same set of code as for Maine Statewide but replace ME_statewide with District_7.

Set prefix for output filenames.

```{r}
prefix <- "District_7"
```

### Incidence Model

Display COVID-19 delay distribution.

```{r}
View(covid_delay_dist)
```

Record start time of incidence model fitting process.

```{r}
start_time <- Sys.time()
```

Fit incidence model using reported (imputed) case counts and COVID-19 delay distribution.

```{r}
District_7_model <- fit_incidence(
  reported = District_7$I,
  delay_dist = covid_delay_dist$case,
  dof_grid = seq(40, 60, 2)
)
```

Extract best degree of freedom.

```{r}
best_dof <- District_7_model$best_dof
print(paste("Best Degree of Freedom:", best_dof))
```

Save parameters to a CSV file.

```{r}
best_params <- data.frame(Best_Degree_of_Freedom = best_dof)
write.csv(best_params, paste0(prefix, "_best_dof.csv"), row.names = FALSE)
```

Record end time of fitting process and print elapsed time.

```{r}
end_time <- Sys.time()
print(end_time - start_time)
```

Save fitted incidence model to an RDS file.

```{r}
saveRDS(District_7_model, paste0(prefix, "_model.rds"))
```

Save 'Isamps' matrix (fitted incidence samples) to a CSV file.

```{r}
write.csv(District_7_model$Isamps, paste0(prefix, "_model_Isamps.csv"), row.names = FALSE)
```

Extract median and 95% CrI from the deconvoluted samples.

```{r}
sample0_median_cri <- deconvoluted_sample_median_cri(
  model = District_7_model,
  District_7
)
```

Simulate 10 hypothetical case time series using a scaled incidence model.

```{r}
m0 <- multiplier_process(
  model = District_7_model,
  multiplier = 4,
  num_hypothetical_time_series = 10
)
```

### 7-Day Sliding Window Rt

Record start time of Rt estimation process.

```{r}
start_time <- Sys.time()
```

Estimate Rt using a 7-day sliding window with Omicron-specific parameters.

```{r}
r_m0 <- sliding_window_Rt(
  sample0_median_cri,
  m0 = m0,
  mean_si = 2.9,
  std_si = 1.64
)
```

Record end time of Rt estimation process and print elapsed time.

```{r}
end_time <- Sys.time()
print(end_time - start_time)
```

Save Rt estimation results to an RDS file.

```{r}
saveRDS(r_m0, paste0(prefix, "_model_r_m0.rds"))
```

Record start time of the posterior extraction process.

```{r}
start_time <- Sys.time()
```

Extract 10 samples from the posterior distribution of 10,000 Rt time series.

```{r}
sample_r_m0_df <- posterior_distribution_extraction(
  sample0_median_cri,
  r_m0 = r_m0,
  n = 10
)
```

Record end time of posterior extraction process and print elapsed time.

```{r}
end_time <- Sys.time()
print(end_time - start_time)
```

Save extracted Rt samples to an RDS file.

```{r}
saveRDS(sample_r_m0_df, paste0(prefix, "_model_sample_r_m0_df.rds"))
```

### 3-Panel Plot of Case Counts and Rt Estimates

Define date range and x-axis breaks.

```{r}
start_date_3_panel_plot <- as.Date("2020-01-01")
end_date_3_panel_plot   <- as.Date("2023-02-28")
breaks <- seq(as.Date("2020-01-01"), as.Date("2023-02-01"), by = "3 months")
```

Helper function to set theme for plots:

```{r}
plot_set_theme <- function() {
  theme_classic() +
    theme(
    axis.text.x = element_text(size = 12),
    axis.text.y = element_text(size = 12)
    )
}
```

Plot 1: Observed Case Counts (grey points) and Deconvoluted Case Counts (black line)

```{r}
plot_case_counts <- ggplot() +
  geom_point(
    data = District_7,
    aes(x = dates, y = I),
    shape = 3, color = "grey"
  ) +
  geom_line(
    data = sample0_median_cri,
    aes(x = dates, y = median),
    color = 'black'
  ) +
  scale_x_date(
    breaks = breaks,
    labels = date_format("%b\n%Y"),
    limits = c(start_date_3_panel_plot, end_date_3_panel_plot)
  ) +
  labs(
    y = "Case Counts",
    x = "Date"
  ) +
  plot_set_theme()
```

Plot 2: Estimated New Infections

```{r}
m0_median_cri <- plot_infection_count(m0, District_7)  # Function to generate median and 95% CrI for estimated infections

plot_estimated_infections <- ggplot(m0_median_cri) +
  geom_line(
    aes(x = dates, y = median),
    color = 'black'
  ) +
  geom_ribbon(
    aes(x = dates, ymin = lower, ymax = upper),
    linetype = 2,
    alpha = 0.2
  ) +
  scale_x_date(
    limits = c(start_date_3_panel_plot, end_date_3_panel_plot),
    breaks = breaks,
    labels = date_format("%b\n%Y")
  ) +
  labs(
    y = "Estimated No.\nof Infections",
    x = "Estimated Date of Infection"
  ) +
  plot_set_theme()
```

Plot 3: Rt

```{r}
plot_Rt <- ggplot(sample_r_m0_df, aes(x = dates, y = median)) +
  geom_line(
    color = "black"
  ) +
  geom_ribbon(
    aes(x = dates, ymin = lower, ymax = upper),
    alpha = 0.2
  ) +
  geom_hline(
    yintercept = 1,
    linetype = 2
  ) +
  scale_x_date(
    limits = c(start_date_3_panel_plot, end_date_3_panel_plot),
    breaks = breaks,
    labels = date_format("%b\n%Y")
  ) +
  scale_y_continuous(
    limits = c(0, 2)
  ) +
  labs(
    y = expression(R[t]),
    x = "Estimated Date of Infection"
  ) +
  plot_set_theme()
```

Display plots.

```{r}
grid::grid.newpage()
grid::grid.draw(rbind(
  ggplotGrob(plot_case_counts),
  ggplotGrob(plot_estimated_infections),
  ggplotGrob(plot_Rt)
))
```

Save plots as a TIFF file.

```{r}
tiff(
  filename = paste0(prefix, "_plot_3_panel_case_counts_Rt.tiff"),
  width = 10,
  height = 12,
  units = "in",
  res = 300
)
grid::grid.newpage()
grid::grid.draw(rbind(
  ggplotGrob(plot_case_counts),
  ggplotGrob(plot_estimated_infections),
  ggplotGrob(plot_Rt)
))
dev.off()
```

### Policy Change Rt

Define date range for Rt estimation.

```{r}
start_date_policy_change_Rt <- as.Date("2020-01-22")  # The first date in the JHU dataset is 2020-01-22
end_date_policy_change_Rt   <- as.Date("2020-12-15")  # The analysis was concluded on 2020-12-15 to ensure the time frame predominantly reflects the transmission dynamics before the widespread distribution of COVID-19 vaccines, which became available in the United States on 2020-12-14.
```

Define dates for major policy changes.

```{r}
policy_change_date <- as.Date(c(
  "2020-04-02", "2020-05-01", "2020-05-31", 
  "2020-07-08", "2020-09-08", "2020-10-13", "2020-11-04"
))
```

Calculate the number of days since the estimation start date for each policy change.

```{r}
policy_change_number_of_days <- as.integer(
  policy_change_date - start_date_policy_change_Rt + 1
)
```

Define time windows for Rt estimation between policy changes.

```{r}
t_start <- c(2, policy_change_number_of_days)  # The start of each window: begins on day 2 and includes the day of each policy change
t_end <- c(policy_change_number_of_days - 1, as.integer(end_date_policy_change_Rt - start_date_policy_change_Rt + 1))  # The end of each window: one day before each policy change or the last day of analysis
```

Record start time of Rt estimation process.

```{r}
start_time <- Sys.time()
```

Estimate Rt for each time window using a sample-based approach. The estimation uses a mean serial interval of 2.9 days and a standard deviation of 1.64 days. 10 iterations are performed to increase robustness.

```{r}
sample_pcr_m0_df <- policy_change_Rt1(
  t_start = t_start,
  t_end = t_end,
  m0 = m0,
  sample0_median_cri = sample0_median_cri,
  n = 10,
  mean_si = 2.9,
  std_si = 1.64
)
```

Record end time of Rt estimation process and print elapsed time.

```{r}
end_time <- Sys.time()
print(end_time - start_time)
```

Save Rt estimation results to an RDS file.

```{r}
saveRDS(sample_pcr_m0_df, paste0(prefix, "_model_sample_pcr_m0_df.rds"))
```

Convert results to long format.

```{r}
sample_pcr_m0_df2long <- policy_change_Rt2(
  sample0_median_cri,
  sample_pcr_m0_df
)
```

Save long-format results to an RDS file.

```{r}
saveRDS(sample_pcr_m0_df2long, paste0(prefix, "_model_sample_pcr_m0_df2long.rds"))
```

Create a dataframe to store dates and labels for policy change events.

```{r}
policy_change_df <- data.frame(
  date = policy_change_date,
  y = c(1.8, 0.2, 1.8, 0.2, 1.8, 0.2, 1.8),
  event = c("A", "B", "C", "D", "E", "F", "G")
)
```

Plot estimated Rt over time with 95% CrI and policy change annotations.

```{r}
plot_policy_change_Rt <- ggplot(
  sample_pcr_m0_df2long,
  aes(x = dates, y = median, group = time_window)
  ) +
  geom_line(color = "black") +
  geom_ribbon(
    aes(ymin = lower, ymax = upper),
    alpha = 0.2
  ) +
  geom_hline(
    yintercept = 1,
    linetype = 2,
    color = "red"
  ) +
  geom_vline(
    xintercept = policy_change_df$date,
    color = "blue",
    linetype = "dotted"
  ) +
  annotate(
    geom = "label",
    x = policy_change_df$date,
    y = policy_change_df$y,
    label = policy_change_df$event,
    size = 4,
    fontface = "bold",
    color = "blue") +
  scale_x_date(
    limits = as.Date(c("2020-01-01", "2020-12-31")),
    breaks = seq(
      as.Date("2020-01-01"),
      as.Date("2020-12-01"),
      by = "1 month"
    ),
    labels = scales::date_format("%b")
  ) +
  scale_y_continuous(limits = c(0, 2)) +
  labs(
    x = "Estimated Date of Infection (2020)",
    y = bquote(Policy ~ Change ~ R[t])
  ) +
  ggtitle("District 7") +
  theme_classic() +
  theme(
    axis.title.x = element_text(size = 12),
    axis.title.y = element_text(size = 12),
    axis.text.x = element_text(size = 10),
    axis.text.y = element_text(size = 12)
  )

plot_policy_change_Rt
```

Save plot as a TIFF file.

```{r}
tiff(
  paste0(prefix, "_policy_change_Rt.tiff"),
  width = 5,
  height = 4,
  units = "in",
  res = 300
)
print(plot_policy_change_Rt)
dev.off()
```

### Median Percentage Change in Rt with 95% CrI by Policy Change

Calculate median percentage change in Rt with 95% CrI for each policy change.

```{r}
policy_change_Rt_list <- percentage_change_policy_change_Rt1(sample_pcr_m0_df)
sample_percentage_change_list <- percentage_change_policy_change_Rt2(policy_change_Rt_list)
policy_change_Rt_df <- as.data.frame(percentage_change_policy_change_Rt3(policy_change_Rt_list))
```

Create a dataframe to store results.

```{r}
Rt_percentage_change_df <- data.frame(
  change = policy_change_Rt_list$change_summary$change,
  median = policy_change_Rt_df$median,
  lower_cri = policy_change_Rt_df$lower_cri,
  upper_cri = policy_change_Rt_df$upper_cri
)
colnames(Rt_percentage_change_df) <- c("change", "median", "lower_cri", "upper_cri")
Rt_percentage_change_df <- cbind(region = prefix, Rt_percentage_change_df)
```

Define descriptive labels for each policy change.

```{r}
percentage_change_policy_change_labels <- c(
  "1" = "Stay Healthy at Home Directive",
  "2" = "Re-opening (Stage 1)",
  "3" = "Gradual Easing of Restrictions",
  "4" = "Face Covering Mandate (Certain Businesses)",
  "5" = "School Re-opening",
  "6" = "Re-opening (Stage 4)",
  "7" = "Face Covering Mandate (All Public Settings)"
)
```

Assign descriptive labels to 'change' column values.

```{r}
Rt_percentage_change_df$change <- factor(Rt_percentage_change_df$change, labels = percentage_change_policy_change_labels)
```

Save policy change results to an RDS file.

```{r}
saveRDS(policy_change_Rt_list, paste0(prefix, "_model_sample_pcr_m0_df2long.rds"))
```

Save dataframe to a CSV file.

```{r}
write.csv(
  Rt_percentage_change_df,
  paste0(prefix, "_percentage_change_policy_change.csv"),
  row.names = FALSE
)
```

Save dataframe to R environment.

```{r}
percentage_change_policy_change_dataframe_name <- paste0("percentage_change_policy_change_", prefix)
assign(percentage_change_policy_change_dataframe_name, Rt_percentage_change_df, envir = .GlobalEnv)
```

Create a forest plot for median Rt percentage change with 95% CrI.

```{r}
plot_Rt_percentage_change <- ggplot(Rt_percentage_change_df, aes(
  x = median,
  y = fct_rev(change),
  xmin = lower_cri,
  xmax = upper_cri
)) +
  geom_pointrange() +
  geom_vline(xintercept = 0, linetype = "dashed", color = "red") +
  xlim(-50, 50) +
  labs(
    title = "District 7",
    x = "Percentage Change in Rt",
    y = "Policy Change"
  ) +
  theme_bw() +
  theme(
    axis.title.x = element_text(size = 12),
    axis.title.y = element_text(size = 12),
    axis.text.x = element_text(size = 9),
    axis.text.y = element_text(size = 9)
  ) +
  scale_y_discrete(labels = function(x) str_wrap(x, width = 20))
```

Display plot.

```{r}
plot_Rt_percentage_change
```

Save plot as a TIFF file.

```{r}
tiff(
  paste0(prefix, "_percentage_change_policy_change_Rt.tiff"),
  width = 5,
  height = 4,
  units = "in",
  res = 300
)
print(plot_Rt_percentage_change)
dev.off()
```

## District 8

Note: Use the same set of code as for Maine Statewide but replace ME_statewide with District_8.

Set prefix for output filenames.

```{r}
prefix <- "District_8"
```

### Incidence Model

Display COVID-19 delay distribution.

```{r}
View(covid_delay_dist)
```

Record start time of incidence model fitting process.

```{r}
start_time <- Sys.time()
```

Fit incidence model using reported (imputed) case counts and COVID-19 delay distribution.

```{r}
District_8_model <- fit_incidence(
  reported = District_8$I,
  delay_dist = covid_delay_dist$case,
  dof_grid = seq(40, 60, 2)
)
```

Extract best degree of freedom.

```{r}
best_dof <- District_8_model$best_dof
print(paste("Best Degree of Freedom:", best_dof))
```

Save parameters to a CSV file.

```{r}
best_params <- data.frame(Best_Degree_of_Freedom = best_dof)
write.csv(best_params, paste0(prefix, "_best_dof.csv"), row.names = FALSE)
```

Record end time of fitting process and print elapsed time.

```{r}
end_time <- Sys.time()
print(end_time - start_time)
```

Save fitted incidence model to an RDS file.

```{r}
saveRDS(District_8_model, paste0(prefix, "_model.rds"))
```

Save 'Isamps' matrix (fitted incidence samples) to a CSV file.

```{r}
write.csv(District_8_model$Isamps, paste0(prefix, "_model_Isamps.csv"), row.names = FALSE)
```

Extract median and 95% CrI from the deconvoluted samples.

```{r}
sample0_median_cri <- deconvoluted_sample_median_cri(
  model = District_8_model,
  District_8
)
```

Simulate 10 hypothetical case time series using a scaled incidence model.

```{r}
m0 <- multiplier_process(
  model = District_8_model,
  multiplier = 4,
  num_hypothetical_time_series = 10
)
```

### 7-Day Sliding Window Rt

Record start time of Rt estimation process.

```{r}
start_time <- Sys.time()
```

Estimate Rt using a 7-day sliding window with Omicron-specific parameters.

```{r}
r_m0 <- sliding_window_Rt(
  sample0_median_cri,
  m0 = m0,
  mean_si = 2.9,
  std_si = 1.64
)
```

Record end time of Rt estimation process and print elapsed time.

```{r}
end_time <- Sys.time()
print(end_time - start_time)
```

Save Rt estimation results to an RDS file.

```{r}
saveRDS(r_m0, paste0(prefix, "_model_r_m0.rds"))
```

Record start time of the posterior extraction process.

```{r}
start_time <- Sys.time()
```

Extract 10 samples from the posterior distribution of 10,000 Rt time series.

```{r}
sample_r_m0_df <- posterior_distribution_extraction(
  sample0_median_cri,
  r_m0 = r_m0,
  n = 10
)
```

Record end time of posterior extraction process and print elapsed time.

```{r}
end_time <- Sys.time()
print(end_time - start_time)
```

Save extracted Rt samples to an RDS file.

```{r}
saveRDS(sample_r_m0_df, paste0(prefix, "_model_sample_r_m0_df.rds"))
```

### 3-Panel Plot of Case Counts and Rt Estimates

Define date range and x-axis breaks.

```{r}
start_date_3_panel_plot <- as.Date("2020-01-01")
end_date_3_panel_plot   <- as.Date("2023-02-28")
breaks <- seq(as.Date("2020-01-01"), as.Date("2023-02-01"), by = "3 months")
```

Helper function to set theme for plots:

```{r}
plot_set_theme <- function() {
  theme_classic() +
    theme(
    axis.text.x = element_text(size = 12),
    axis.text.y = element_text(size = 12)
    )
}
```

Plot 1: Observed Case Counts (grey points) and Deconvoluted Case Counts (black line)

```{r}
plot_case_counts <- ggplot() +
  geom_point(
    data = District_8,
    aes(x = dates, y = I),
    shape = 3, color = "grey"
  ) +
  geom_line(
    data = sample0_median_cri,
    aes(x = dates, y = median),
    color = 'black'
  ) +
  scale_x_date(
    breaks = breaks,
    labels = date_format("%b\n%Y"),
    limits = c(start_date_3_panel_plot, end_date_3_panel_plot)
  ) +
  labs(
    y = "Case Counts",
    x = "Date"
  ) +
  plot_set_theme()
```

Plot 2: Estimated New Infections

```{r}
m0_median_cri <- plot_infection_count(m0, District_8)  # Function to generate median and 95% CrI for estimated infections

plot_estimated_infections <- ggplot(m0_median_cri) +
  geom_line(
    aes(x = dates, y = median),
    color = 'black'
  ) +
  geom_ribbon(
    aes(x = dates, ymin = lower, ymax = upper),
    linetype = 2,
    alpha = 0.2
  ) +
  scale_x_date(
    limits = c(start_date_3_panel_plot, end_date_3_panel_plot),
    breaks = breaks,
    labels = date_format("%b\n%Y")
  ) +
  labs(
    y = "Estimated No.\nof Infections",
    x = "Estimated Date of Infection"
  ) +
  plot_set_theme()
```

Plot 3: Rt

```{r}
plot_Rt <- ggplot(sample_r_m0_df, aes(x = dates, y = median)) +
  geom_line(
    color = "black"
  ) +
  geom_ribbon(
    aes(x = dates, ymin = lower, ymax = upper),
    alpha = 0.2
  ) +
  geom_hline(
    yintercept = 1,
    linetype = 2
  ) +
  scale_x_date(
    limits = c(start_date_3_panel_plot, end_date_3_panel_plot),
    breaks = breaks,
    labels = date_format("%b\n%Y")
  ) +
  scale_y_continuous(
    limits = c(0, 2)
  ) +
  labs(
    y = expression(R[t]),
    x = "Estimated Date of Infection"
  ) +
  plot_set_theme()
```

Display plots.

```{r}
grid::grid.newpage()
grid::grid.draw(rbind(
  ggplotGrob(plot_case_counts),
  ggplotGrob(plot_estimated_infections),
  ggplotGrob(plot_Rt)
))
```

Save plots as a TIFF file.

```{r}
tiff(
  filename = paste0(prefix, "_plot_3_panel_case_counts_Rt.tiff"),
  width = 10,
  height = 12,
  units = "in",
  res = 300
)
grid::grid.newpage()
grid::grid.draw(rbind(
  ggplotGrob(plot_case_counts),
  ggplotGrob(plot_estimated_infections),
  ggplotGrob(plot_Rt)
))
dev.off()
```

### Policy Change Rt

Define date range for Rt estimation.

```{r}
start_date_policy_change_Rt <- as.Date("2020-01-22")  # The first date in the JHU dataset is 2020-01-22
end_date_policy_change_Rt   <- as.Date("2020-12-15")  # The analysis was concluded on 2020-12-15 to ensure the time frame predominantly reflects the transmission dynamics before the widespread distribution of COVID-19 vaccines, which became available in the United States on 2020-12-14.
```

Define dates for major policy changes.

```{r}
policy_change_date <- as.Date(c(
  "2020-04-02", "2020-05-01", "2020-05-31", 
  "2020-07-08", "2020-09-08", "2020-10-13", "2020-11-04"
))
```

Calculate the number of days since the estimation start date for each policy change.

```{r}
policy_change_number_of_days <- as.integer(
  policy_change_date - start_date_policy_change_Rt + 1
)
```

Define time windows for Rt estimation between policy changes.

```{r}
t_start <- c(2, policy_change_number_of_days)  # The start of each window: begins on day 2 and includes the day of each policy change
t_end <- c(policy_change_number_of_days - 1, as.integer(end_date_policy_change_Rt - start_date_policy_change_Rt + 1))  # The end of each window: one day before each policy change or the last day of analysis
```

Record start time of Rt estimation process.

```{r}
start_time <- Sys.time()
```

Estimate Rt for each time window using a sample-based approach. The estimation uses a mean serial interval of 2.9 days and a standard deviation of 1.64 days. 10 iterations are performed to increase robustness.

```{r}
sample_pcr_m0_df <- policy_change_Rt1(
  t_start = t_start,
  t_end = t_end,
  m0 = m0,
  sample0_median_cri = sample0_median_cri,
  n = 10,
  mean_si = 2.9,
  std_si = 1.64
)
```

Record end time of Rt estimation process and print elapsed time.

```{r}
end_time <- Sys.time()
print(end_time - start_time)
```

Save Rt estimation results to an RDS file.

```{r}
saveRDS(sample_pcr_m0_df, paste0(prefix, "_model_sample_pcr_m0_df.rds"))
```

Convert results to long format.

```{r}
sample_pcr_m0_df2long <- policy_change_Rt2(
  sample0_median_cri,
  sample_pcr_m0_df
)
```

Save long-format results to an RDS file.

```{r}
saveRDS(sample_pcr_m0_df2long, paste0(prefix, "_model_sample_pcr_m0_df2long.rds"))
```

Create a dataframe to store dates and labels for policy change events.

```{r}
policy_change_df <- data.frame(
  date = policy_change_date,
  y = c(1.8, 0.2, 1.8, 0.2, 1.8, 0.2, 1.8),
  event = c("A", "B", "C", "D", "E", "F", "G")
)
```

Plot estimated Rt over time with 95% CrI and policy change annotations.

```{r}
plot_policy_change_Rt <- ggplot(
  sample_pcr_m0_df2long,
  aes(x = dates, y = median, group = time_window)
  ) +
  geom_line(color = "black") +
  geom_ribbon(
    aes(ymin = lower, ymax = upper),
    alpha = 0.2
  ) +
  geom_hline(
    yintercept = 1,
    linetype = 2,
    color = "red"
  ) +
  geom_vline(
    xintercept = policy_change_df$date,
    color = "blue",
    linetype = "dotted"
  ) +
  annotate(
    geom = "label",
    x = policy_change_df$date,
    y = policy_change_df$y,
    label = policy_change_df$event,
    size = 4,
    fontface = "bold",
    color = "blue") +
  scale_x_date(
    limits = as.Date(c("2020-01-01", "2020-12-31")),
    breaks = seq(
      as.Date("2020-01-01"),
      as.Date("2020-12-01"),
      by = "1 month"
    ),
    labels = scales::date_format("%b")
  ) +
  scale_y_continuous(limits = c(0, 2)) +
  labs(
    x = "Estimated Date of Infection (2020)",
    y = bquote(Policy ~ Change ~ R[t])
  ) +
  ggtitle("District 8") +
  theme_classic() +
  theme(
    axis.title.x = element_text(size = 12),
    axis.title.y = element_text(size = 12),
    axis.text.x = element_text(size = 10),
    axis.text.y = element_text(size = 12)
  )

plot_policy_change_Rt
```

Save plot as a TIFF file.

```{r}
tiff(
  paste0(prefix, "_policy_change_Rt.tiff"),
  width = 5,
  height = 4,
  units = "in",
  res = 300
)
print(plot_policy_change_Rt)
dev.off()
```

### Median Percentage Change in Rt with 95% CrI by Policy Change

Calculate median percentage change in Rt with 95% CrI for each policy change.

```{r}
policy_change_Rt_list <- percentage_change_policy_change_Rt1(sample_pcr_m0_df)
sample_percentage_change_list <- percentage_change_policy_change_Rt2(policy_change_Rt_list)
policy_change_Rt_df <- as.data.frame(percentage_change_policy_change_Rt3(policy_change_Rt_list))
```

Create a dataframe to store results.

```{r}
Rt_percentage_change_df <- data.frame(
  change = policy_change_Rt_list$change_summary$change,
  median = policy_change_Rt_df$median,
  lower_cri = policy_change_Rt_df$lower_cri,
  upper_cri = policy_change_Rt_df$upper_cri
)
colnames(Rt_percentage_change_df) <- c("change", "median", "lower_cri", "upper_cri")
Rt_percentage_change_df <- cbind(region = prefix, Rt_percentage_change_df)
```

Define descriptive labels for each policy change.

```{r}
percentage_change_policy_change_labels <- c(
  "1" = "Stay Healthy at Home Directive",
  "2" = "Re-opening (Stage 1)",
  "3" = "Gradual Easing of Restrictions",
  "4" = "Face Covering Mandate (Certain Businesses)",
  "5" = "School Re-opening",
  "6" = "Re-opening (Stage 4)",
  "7" = "Face Covering Mandate (All Public Settings)"
)
```

Assign descriptive labels to 'change' column values.

```{r}
Rt_percentage_change_df$change <- factor(Rt_percentage_change_df$change, labels = percentage_change_policy_change_labels)
```

Save policy change results to an RDS file.

```{r}
saveRDS(policy_change_Rt_list, paste0(prefix, "_model_sample_pcr_m0_df2long.rds"))
```

Save dataframe to a CSV file.

```{r}
write.csv(
  Rt_percentage_change_df,
  paste0(prefix, "_percentage_change_policy_change.csv"),
  row.names = FALSE
)
```

Save dataframe to R environment.

```{r}
percentage_change_policy_change_dataframe_name <- paste0("percentage_change_policy_change_", prefix)
assign(percentage_change_policy_change_dataframe_name, Rt_percentage_change_df, envir = .GlobalEnv)
```

Create a forest plot for median Rt percentage change with 95% CrI.

```{r}
plot_Rt_percentage_change <- ggplot(Rt_percentage_change_df, aes(
  x = median,
  y = fct_rev(change),
  xmin = lower_cri,
  xmax = upper_cri
)) +
  geom_pointrange() +
  geom_vline(xintercept = 0, linetype = "dashed", color = "red") +
  xlim(-50, 50) +
  labs(
    title = "District 8",
    x = "Percentage Change in Rt",
    y = "Policy Change"
  ) +
  theme_bw() +
  theme(
    axis.title.x = element_text(size = 12),
    axis.title.y = element_text(size = 12),
    axis.text.x = element_text(size = 9),
    axis.text.y = element_text(size = 9)
  ) +
  scale_y_discrete(labels = function(x) str_wrap(x, width = 20))
```

Display plot.

```{r}
plot_Rt_percentage_change
```

Save plot as a TIFF file.

```{r}
tiff(
  paste0(prefix, "_percentage_change_policy_change_Rt.tiff"),
  width = 5,
  height = 4,
  units = "in",
  res = 300
)
print(plot_Rt_percentage_change)
dev.off()
```

# Sensitivity Analysis
## Maine Statewide (Sensitivity Analysis 1)

Note: Use the same set of code as for Maine Statewide but replace ME_statewide with ME_statewide_sensitivity_analysis_1. For dof_grid, use a vector of degrees of freedom ranging from 6 to 20 in increments of 2. For the 7-day sliding window Rt, use a mean of 2.9 days, a standard deviation of 1.64 days, a prior mean of 2, a prior standard deviation of 2.

Set prefix for output filenames.

```{r}
prefix <- "ME_statewide_sensitivity_analysis_1"
```

### Incidence Model

Display COVID-19 delay distribution.

```{r}
View(covid_delay_dist)
```

Record start time of incidence model fitting process.

```{r}
start_time <- Sys.time()
```

Fit incidence model using reported (imputed) case counts and COVID-19 delay distribution.

```{r}
ME_statewide_sensitivity_analysis_1_model <- fit_incidence(
  reported = ME_statewide_sensitivity_analysis_1$I,
  delay_dist = covid_delay_dist$case,
  dof_grid = seq(6, 20, 2)
)
```

Extract best degree of freedom.

```{r}
best_dof <- ME_statewide_sensitivity_analysis_1_model$best_dof
print(paste("Best Degree of Freedom:", best_dof))
```

Save parameters to a CSV file.

```{r}
best_params <- data.frame(Best_Degree_of_Freedom = best_dof)
write.csv(best_params, paste0(prefix, "_best_dof.csv"), row.names = FALSE)
```

Record end time of fitting process and print elapsed time.

```{r}
end_time <- Sys.time()
print(end_time - start_time)
```

Save fitted incidence model to an RDS file.

```{r}
saveRDS(ME_statewide_sensitivity_analysis_1_model, paste0(prefix, "_model.rds"))
```

Save 'Isamps' matrix (fitted incidence samples) to a CSV file.

```{r}
write.csv(ME_statewide_sensitivity_analysis_1_model$Isamps, paste0(prefix, "_model_Isamps.csv"), row.names = FALSE)
```

Extract median and 95% CrI from the deconvoluted samples.

```{r}
sample0_median_cri <- deconvoluted_sample_median_cri(
  model = ME_statewide_sensitivity_analysis_1_model,
  ME_statewide_sensitivity_analysis_1
)
```

Simulate 10 hypothetical case time series using a scaled incidence model.

```{r}
m0 <- multiplier_process(
  model = ME_statewide_sensitivity_analysis_1_model,
  multiplier = 4,
  num_hypothetical_time_series = 10
)
```

### 7-Day Sliding Window Rt

Record start time of Rt estimation process.

```{r}
start_time <- Sys.time()
```

Estimate Rt using a 7-day sliding window with Omicron-specific parameters.

```{r}
r_m0 <- sliding_window_Rt(
  sample0_median_cri,
  m0 = m0,
  mean_si = 2.9,
  std_si = 1.64,
  mean_prior = 2,
  std_prior = 2
)
```

Record end time of Rt estimation process and print elapsed time.

```{r}
end_time <- Sys.time()
print(end_time - start_time)
```

Save Rt estimation results to an RDS file.

```{r}
saveRDS(r_m0, paste0(prefix, "_model_r_m0.rds"))
```

Record start time of the posterior extraction process.

```{r}
start_time <- Sys.time()
```

Extract 10 samples from the posterior distribution of 10,000 Rt time series.

```{r}
sample_r_m0_df <- posterior_distribution_extraction(
  sample0_median_cri,
  r_m0 = r_m0,
  n = 10
)
```

Record end time of posterior extraction process and print elapsed time.

```{r}
end_time <- Sys.time()
print(end_time - start_time)
```

Save extracted Rt samples to an RDS file.

```{r}
saveRDS(sample_r_m0_df, paste0(prefix, "_model_sample_r_m0_df.rds"))
```

### 3-Panel Plot of Case Counts and Rt Estimates

Define date range and x-axis breaks.

```{r}
start_date_3_panel_plot <- as.Date("2020-01-01")
end_date_3_panel_plot   <- as.Date("2023-02-28")
breaks <- seq(as.Date("2020-01-01"), as.Date("2023-02-01"), by = "3 months")
```

Helper function to set theme for plots:

```{r}
plot_set_theme <- function() {
  theme_classic() +
    theme(
    axis.text.x = element_text(size = 12),
    axis.text.y = element_text(size = 12)
    )
}
```

Plot 1: Observed Case Counts (grey points) and Deconvoluted Case Counts (black line)

```{r}
plot_case_counts <- ggplot() +
  geom_point(
    data = ME_statewide_sensitivity_analysis_1,
    aes(x = dates, y = I),
    shape = 3, color = "grey"
  ) +
  geom_line(
    data = sample0_median_cri,
    aes(x = dates, y = median),
    color = 'black'
  ) +
  scale_x_date(
    breaks = breaks,
    labels = date_format("%b\n%Y"),
    limits = c(start_date_3_panel_plot, end_date_3_panel_plot)
  ) +
  labs(
    y = "Case Counts",
    x = "Date"
  ) +
  plot_set_theme()
```

Plot 2: Estimated New Infections

```{r}
m0_median_cri <- plot_infection_count(m0, ME_statewide_sensitivity_analysis_1)  # Function to generate median and 95% CrI for estimated infections

plot_estimated_infections <- ggplot(m0_median_cri) +
  geom_line(
    aes(x = dates, y = median),
    color = 'black'
  ) +
  geom_ribbon(
    aes(x = dates, ymin = lower, ymax = upper),
    linetype = 2,
    alpha = 0.2
  ) +
  scale_x_date(
    limits = c(start_date_3_panel_plot, end_date_3_panel_plot),
    breaks = breaks,
    labels = date_format("%b\n%Y")
  ) +
  labs(
    y = "Estimated No.\nof Infections",
    x = "Estimated Date of Infection"
  ) +
  plot_set_theme()
```

Plot 3: Rt

```{r}
plot_Rt <- ggplot(sample_r_m0_df, aes(x = dates, y = median)) +
  geom_line(
    color = "black"
  ) +
  geom_ribbon(
    aes(x = dates, ymin = lower, ymax = upper),
    alpha = 0.2
  ) +
  geom_hline(
    yintercept = 1,
    linetype = 2
  ) +
  scale_x_date(
    limits = c(start_date_3_panel_plot, end_date_3_panel_plot),
    breaks = breaks,
    labels = date_format("%b\n%Y")
  ) +
  scale_y_continuous(
    limits = c(0, 2)
  ) +
  labs(
    y = expression(R[t]),
    x = "Estimated Date of Infection"
  ) +
  plot_set_theme()
```

Display plots.

```{r}
grid::grid.newpage()
grid::grid.draw(rbind(
  ggplotGrob(plot_case_counts),
  ggplotGrob(plot_estimated_infections),
  ggplotGrob(plot_Rt)
))
```

Save plots as a TIFF file.

```{r}
tiff(
  filename = paste0(prefix, "_plot_3_panel_case_counts_Rt.tiff"),
  width = 10,
  height = 12,
  units = "in",
  res = 300
)
grid::grid.newpage()
grid::grid.draw(rbind(
  ggplotGrob(plot_case_counts),
  ggplotGrob(plot_estimated_infections),
  ggplotGrob(plot_Rt)
))
dev.off()
```

## Maine Statewide (Sensitivity Analysis 2)

Note: Use the same set of code as for Maine Statewide but replace ME_statewide with ME_statewide_sensitivity_analysis_2. For dof_grid, use a vector of degrees of freedom ranging from 40 to 60 in increments of 2. For the 7-day sliding window Rt, use a mean of 2.9 days, a standard deviation of 1.64 days, a prior mean of 5, a prior standard deviation of 5.

Set prefix for output filenames.

```{r}
prefix <- "ME_statewide_sensitivity_analysis_2"
```

### Incidence Model

Display COVID-19 delay distribution.

```{r}
View(covid_delay_dist)
```

Record start time of incidence model fitting process.

```{r}
start_time <- Sys.time()
```

Fit incidence model using reported (imputed) case counts and COVID-19 delay distribution.

```{r}
ME_statewide_sensitivity_analysis_2_model <- fit_incidence(
  reported = ME_statewide_sensitivity_analysis_2$I,
  delay_dist = covid_delay_dist$case,
  dof_grid = seq(40, 60, 2)
)
```

Extract best degree of freedom.

```{r}
best_dof <- ME_statewide_sensitivity_analysis_2_model$best_dof
print(paste("Best Degree of Freedom:", best_dof))
```

Save parameters to a CSV file.

```{r}
best_params <- data.frame(Best_Degree_of_Freedom = best_dof)
write.csv(best_params, paste0(prefix, "_best_dof.csv"), row.names = FALSE)
```

Record end time of fitting process and print elapsed time.

```{r}
end_time <- Sys.time()
print(end_time - start_time)
```

Save fitted incidence model to an RDS file.

```{r}
saveRDS(ME_statewide_sensitivity_analysis_2_model, paste0(prefix, "_model.rds"))
```

Save 'Isamps' matrix (fitted incidence samples) to a CSV file.

```{r}
write.csv(ME_statewide_sensitivity_analysis_2_model$Isamps, paste0(prefix, "_model_Isamps.csv"), row.names = FALSE)
```

Extract median and 95% CrI from the deconvoluted samples.

```{r}
sample0_median_cri <- deconvoluted_sample_median_cri(
  model = ME_statewide_sensitivity_analysis_2_model,
  ME_statewide_sensitivity_analysis_2
)
```

Simulate 10 hypothetical case time series using a scaled incidence model.

```{r}
m0 <- multiplier_process(
  model = ME_statewide_sensitivity_analysis_2_model,
  multiplier = 4,
  num_hypothetical_time_series = 10
)
```

### 7-Day Sliding Window Rt

Record start time of Rt estimation process.

```{r}
start_time <- Sys.time()
```

Estimate Rt using a 7-day sliding window with Omicron-specific parameters.

```{r}
r_m0 <- sliding_window_Rt(
  sample0_median_cri,
  m0 = m0,
  mean_si = 2.9,
  std_si = 1.64,
  mean_prior = 5,
  std_prior = 5
)
```

Record end time of Rt estimation process and print elapsed time.

```{r}
end_time <- Sys.time()
print(end_time - start_time)
```

Save Rt estimation results to an RDS file.

```{r}
saveRDS(r_m0, paste0(prefix, "_model_r_m0.rds"))
```

Record start time of the posterior extraction process.

```{r}
start_time <- Sys.time()
```

Extract 10 samples from the posterior distribution of 10,000 Rt time series.

```{r}
sample_r_m0_df <- posterior_distribution_extraction(
  sample0_median_cri,
  r_m0 = r_m0,
  n = 10
)
```

Record end time of posterior extraction process and print elapsed time.

```{r}
end_time <- Sys.time()
print(end_time - start_time)
```

Save extracted Rt samples to an RDS file.

```{r}
saveRDS(sample_r_m0_df, paste0(prefix, "_model_sample_r_m0_df.rds"))
```

### 3-Panel Plot of Case Counts and Rt Estimates

Define date range and x-axis breaks.

```{r}
start_date_3_panel_plot <- as.Date("2020-01-01")
end_date_3_panel_plot   <- as.Date("2023-02-28")
breaks <- seq(as.Date("2020-01-01"), as.Date("2023-02-01"), by = "3 months")
```

Helper function to set theme for plots:

```{r}
plot_set_theme <- function() {
  theme_classic() +
    theme(
    axis.text.x = element_text(size = 12),
    axis.text.y = element_text(size = 12)
    )
}
```

Plot 1: Observed Case Counts (grey points) and Deconvoluted Case Counts (black line)

```{r}
plot_case_counts <- ggplot() +
  geom_point(
    data = ME_statewide_sensitivity_analysis_2,
    aes(x = dates, y = I),
    shape = 3, color = "grey"
  ) +
  geom_line(
    data = sample0_median_cri,
    aes(x = dates, y = median),
    color = 'black'
  ) +
  scale_x_date(
    breaks = breaks,
    labels = date_format("%b\n%Y"),
    limits = c(start_date_3_panel_plot, end_date_3_panel_plot)
  ) +
  labs(
    y = "Case Counts",
    x = "Date"
  ) +
  plot_set_theme()
```

Plot 2: Estimated New Infections

```{r}
m0_median_cri <- plot_infection_count(m0, ME_statewide_sensitivity_analysis_2)  # Function to generate median and 95% CrI for estimated infections

plot_estimated_infections <- ggplot(m0_median_cri) +
  geom_line(
    aes(x = dates, y = median),
    color = 'black'
  ) +
  geom_ribbon(
    aes(x = dates, ymin = lower, ymax = upper),
    linetype = 2,
    alpha = 0.2
  ) +
  scale_x_date(
    limits = c(start_date_3_panel_plot, end_date_3_panel_plot),
    breaks = breaks,
    labels = date_format("%b\n%Y")
  ) +
  labs(
    y = "Estimated No.\nof Infections",
    x = "Estimated Date of Infection"
  ) +
  plot_set_theme()
```

Plot 3: Rt

```{r}
plot_Rt <- ggplot(sample_r_m0_df, aes(x = dates, y = median)) +
  geom_line(
    color = "black"
  ) +
  geom_ribbon(
    aes(x = dates, ymin = lower, ymax = upper),
    alpha = 0.2
  ) +
  geom_hline(
    yintercept = 1,
    linetype = 2
  ) +
  scale_x_date(
    limits = c(start_date_3_panel_plot, end_date_3_panel_plot),
    breaks = breaks,
    labels = date_format("%b\n%Y")
  ) +
  scale_y_continuous(
    limits = c(0, 2)
  ) +
  labs(
    y = expression(R[t]),
    x = "Estimated Date of Infection"
  ) +
  plot_set_theme()
```

Display plots.

```{r}
grid::grid.newpage()
grid::grid.draw(rbind(
  ggplotGrob(plot_case_counts),
  ggplotGrob(plot_estimated_infections),
  ggplotGrob(plot_Rt)
))
```

Save plots as a TIFF file.

```{r}
tiff(
  filename = paste0(prefix, "_plot_3_panel_case_counts_Rt.tiff"),
  width = 10,
  height = 12,
  units = "in",
  res = 300
)
grid::grid.newpage()
grid::grid.draw(rbind(
  ggplotGrob(plot_case_counts),
  ggplotGrob(plot_estimated_infections),
  ggplotGrob(plot_Rt)
))
dev.off()
```

## Maine Statewide (Sensitivity Analysis 3)

Note: Use the same set of code as for Maine Statewide but replace ME_statewide with ME_statewide_sensitivity_analysis_3. For dof_grid, use a vector of degrees of freedom ranging from 40 to 60 in increments of 2. For the 7-day sliding window Rt, use a mean of 4.6 days, a standard deviation of 5.55 days, a prior mean of 2, a prior standard deviation of 2.

Set prefix for output filenames.

```{r}
prefix <- "ME_statewide_sensitivity_analysis_3"
```

### Incidence Model

Display COVID-19 delay distribution.

```{r}
View(covid_delay_dist)
```

Record start time of incidence model fitting process.

```{r}
start_time <- Sys.time()
```

Fit incidence model using reported (imputed) case counts and COVID-19 delay distribution.

```{r}
ME_statewide_sensitivity_analysis_3_model <- fit_incidence(
  reported = ME_statewide_sensitivity_analysis_3$I,
  delay_dist = covid_delay_dist$case,
  dof_grid = seq(40, 60, 2)
)
```

Extract best degree of freedom.

```{r}
best_dof <- ME_statewide_sensitivity_analysis_3_model$best_dof
print(paste("Best Degree of Freedom:", best_dof))
```

Save parameters to a CSV file.

```{r}
best_params <- data.frame(Best_Degree_of_Freedom = best_dof)
write.csv(best_params, paste0(prefix, "_best_dof.csv"), row.names = FALSE)
```

Record end time of fitting process and print elapsed time.

```{r}
end_time <- Sys.time()
print(end_time - start_time)
```

Save fitted incidence model to an RDS file.

```{r}
saveRDS(ME_statewide_sensitivity_analysis_3_model, paste0(prefix, "_model.rds"))
```

Save 'Isamps' matrix (fitted incidence samples) to a CSV file.

```{r}
write.csv(ME_statewide_sensitivity_analysis_3_model$Isamps, paste0(prefix, "_model_Isamps.csv"), row.names = FALSE)
```

Extract median and 95% CrI from the deconvoluted samples.

```{r}
sample0_median_cri <- deconvoluted_sample_median_cri(
  model = ME_statewide_sensitivity_analysis_3_model,
  ME_statewide_sensitivity_analysis_3
)
```

Simulate 10 hypothetical case time series using a scaled incidence model.

```{r}
m0 <- multiplier_process(
  model = ME_statewide_sensitivity_analysis_3_model,
  multiplier = 4,
  num_hypothetical_time_series = 10
)
```

### 7-Day Sliding Window Rt

Record start time of Rt estimation process.

```{r}
start_time <- Sys.time()
```

Estimate Rt using a 7-day sliding window with Omicron-specific parameters.

```{r}
r_m0 <- sliding_window_Rt(
  sample0_median_cri,
  m0 = m0,
  mean_si = 4.6,
  std_si = 5.55,
  mean_prior = 2,
  std_prior = 2
)
```

Record end time of Rt estimation process and print elapsed time.

```{r}
end_time <- Sys.time()
print(end_time - start_time)
```

Save Rt estimation results to an RDS file.

```{r}
saveRDS(r_m0, paste0(prefix, "_model_r_m0.rds"))
```

Record start time of the posterior extraction process.

```{r}
start_time <- Sys.time()
```

Extract 10 samples from the posterior distribution of 10,000 Rt time series.

```{r}
sample_r_m0_df <- posterior_distribution_extraction(
  sample0_median_cri,
  r_m0 = r_m0,
  n = 10
)
```

Record end time of posterior extraction process and print elapsed time.

```{r}
end_time <- Sys.time()
print(end_time - start_time)
```

Save extracted Rt samples to an RDS file.

```{r}
saveRDS(sample_r_m0_df, paste0(prefix, "_model_sample_r_m0_df.rds"))
```

### 3-Panel Plot of Case Counts and Rt Estimates

Define date range and x-axis breaks.

```{r}
start_date_3_panel_plot <- as.Date("2020-01-01")
end_date_3_panel_plot   <- as.Date("2023-02-28")
breaks <- seq(as.Date("2020-01-01"), as.Date("2023-02-01"), by = "3 months")
```

Helper function to set theme for plots:

```{r}
plot_set_theme <- function() {
  theme_classic() +
    theme(
    axis.text.x = element_text(size = 12),
    axis.text.y = element_text(size = 12)
    )
}
```

Plot 1: Observed Case Counts (grey points) and Deconvoluted Case Counts (black line)

```{r}
plot_case_counts <- ggplot() +
  geom_point(
    data = ME_statewide_sensitivity_analysis_3,
    aes(x = dates, y = I),
    shape = 3, color = "grey"
  ) +
  geom_line(
    data = sample0_median_cri,
    aes(x = dates, y = median),
    color = 'black'
  ) +
  scale_x_date(
    breaks = breaks,
    labels = date_format("%b\n%Y"),
    limits = c(start_date_3_panel_plot, end_date_3_panel_plot)
  ) +
  labs(
    y = "Case Counts",
    x = "Date"
  ) +
  plot_set_theme()
```

Plot 2: Estimated New Infections

```{r}
m0_median_cri <- plot_infection_count(m0, ME_statewide_sensitivity_analysis_3)  # Function to generate median and 95% CrI for estimated infections

plot_estimated_infections <- ggplot(m0_median_cri) +
  geom_line(
    aes(x = dates, y = median),
    color = 'black'
  ) +
  geom_ribbon(
    aes(x = dates, ymin = lower, ymax = upper),
    linetype = 2,
    alpha = 0.2
  ) +
  scale_x_date(
    limits = c(start_date_3_panel_plot, end_date_3_panel_plot),
    breaks = breaks,
    labels = date_format("%b\n%Y")
  ) +
  labs(
    y = "Estimated No.\nof Infections",
    x = "Estimated Date of Infection"
  ) +
  plot_set_theme()
```

Plot 3: Rt

```{r}
plot_Rt <- ggplot(sample_r_m0_df, aes(x = dates, y = median)) +
  geom_line(
    color = "black"
  ) +
  geom_ribbon(
    aes(x = dates, ymin = lower, ymax = upper),
    alpha = 0.2
  ) +
  geom_hline(
    yintercept = 1,
    linetype = 2
  ) +
  scale_x_date(
    limits = c(start_date_3_panel_plot, end_date_3_panel_plot),
    breaks = breaks,
    labels = date_format("%b\n%Y")
  ) +
  scale_y_continuous(
    limits = c(0, 2)
  ) +
  labs(
    y = expression(R[t]),
    x = "Estimated Date of Infection"
  ) +
  plot_set_theme()
```

Display plots.

```{r}
grid::grid.newpage()
grid::grid.draw(rbind(
  ggplotGrob(plot_case_counts),
  ggplotGrob(plot_estimated_infections),
  ggplotGrob(plot_Rt)
))
```

Save plots as a TIFF file.

```{r}
tiff(
  filename = paste0(prefix, "_plot_3_panel_case_counts_Rt.tiff"),
  width = 10,
  height = 12,
  units = "in",
  res = 300
)
grid::grid.newpage()
grid::grid.draw(rbind(
  ggplotGrob(plot_case_counts),
  ggplotGrob(plot_estimated_infections),
  ggplotGrob(plot_Rt)
))
dev.off()
```

## Maine Statewide (Sensitivity Analysis 4)

Note: Use the same set of code as for Maine Statewide but replace ME_statewide with ME_statewide_sensitivity_analysis_4. For dof_grid, use a vector of degrees of freedom ranging from 40 to 60 in increments of 2. For the 7-day sliding window Rt, use a mean of 4.6 days, a standard deviation of 5.55 days, a prior mean of 5, a prior standard deviation of 5.

Set prefix for output filenames.

```{r}
prefix <- "ME_statewide_sensitivity_analysis_4"
```

### Incidence Model

Display COVID-19 delay distribution.

```{r}
View(covid_delay_dist)
```

Record start time of incidence model fitting process.

```{r}
start_time <- Sys.time()
```

Fit incidence model using reported (imputed) case counts and COVID-19 delay distribution.

```{r}
ME_statewide_sensitivity_analysis_4_model <- fit_incidence(
  reported = ME_statewide_sensitivity_analysis_4$I,
  delay_dist = covid_delay_dist$case,
  dof_grid = seq(40, 60, 2)
)
```

Extract best degree of freedom.

```{r}
best_dof <- ME_statewide_sensitivity_analysis_4_model$best_dof
print(paste("Best Degree of Freedom:", best_dof))
```

Save parameters to a CSV file.

```{r}
best_params <- data.frame(Best_Degree_of_Freedom = best_dof)
write.csv(best_params, paste0(prefix, "_best_dof.csv"), row.names = FALSE)
```

Record end time of fitting process and print elapsed time.

```{r}
end_time <- Sys.time()
print(end_time - start_time)
```

Save fitted incidence model to an RDS file.

```{r}
saveRDS(ME_statewide_sensitivity_analysis_4_model, paste0(prefix, "_model.rds"))
```

Save 'Isamps' matrix (fitted incidence samples) to a CSV file.

```{r}
write.csv(ME_statewide_sensitivity_analysis_4_model$Isamps, paste0(prefix, "_model_Isamps.csv"), row.names = FALSE)
```

Extract median and 95% CrI from the deconvoluted samples.

```{r}
sample0_median_cri <- deconvoluted_sample_median_cri(
  model = ME_statewide_sensitivity_analysis_4_model,
  ME_statewide_sensitivity_analysis_4
)
```

Simulate 10 hypothetical case time series using a scaled incidence model.

```{r}
m0 <- multiplier_process(
  model = ME_statewide_sensitivity_analysis_4_model,
  multiplier = 4,
  num_hypothetical_time_series = 10
)
```

### 7-Day Sliding Window Rt

Record start time of Rt estimation process.

```{r}
start_time <- Sys.time()
```

Estimate Rt using a 7-day sliding window with Omicron-specific parameters.

```{r}
r_m0 <- sliding_window_Rt(
  sample0_median_cri,
  m0 = m0,
  mean_si = 4.6,
  std_si = 5.55,
  mean_prior = 5,
  std_prior = 5
)
```

Record end time of Rt estimation process and print elapsed time.

```{r}
end_time <- Sys.time()
print(end_time - start_time)
```

Save Rt estimation results to an RDS file.

```{r}
saveRDS(r_m0, paste0(prefix, "_model_r_m0.rds"))
```

Record start time of the posterior extraction process.

```{r}
start_time <- Sys.time()
```

Extract 10 samples from the posterior distribution of 10,000 Rt time series.

```{r}
sample_r_m0_df <- posterior_distribution_extraction(
  sample0_median_cri,
  r_m0 = r_m0,
  n = 10
)
```

Record end time of posterior extraction process and print elapsed time.

```{r}
end_time <- Sys.time()
print(end_time - start_time)
```

Save extracted Rt samples to an RDS file.

```{r}
saveRDS(sample_r_m0_df, paste0(prefix, "_model_sample_r_m0_df.rds"))
```

### 3-Panel Plot of Case Counts and Rt Estimates

Define date range and x-axis breaks.

```{r}
start_date_3_panel_plot <- as.Date("2020-01-01")
end_date_3_panel_plot   <- as.Date("2023-02-28")
breaks <- seq(as.Date("2020-01-01"), as.Date("2023-02-01"), by = "3 months")
```

Helper function to set theme for plots:

```{r}
plot_set_theme <- function() {
  theme_classic() +
    theme(
    axis.text.x = element_text(size = 12),
    axis.text.y = element_text(size = 12)
    )
}
```

Plot 1: Observed Case Counts (grey points) and Deconvoluted Case Counts (black line)

```{r}
plot_case_counts <- ggplot() +
  geom_point(
    data = ME_statewide_sensitivity_analysis_4,
    aes(x = dates, y = I),
    shape = 3, color = "grey"
  ) +
  geom_line(
    data = sample0_median_cri,
    aes(x = dates, y = median),
    color = 'black'
  ) +
  scale_x_date(
    breaks = breaks,
    labels = date_format("%b\n%Y"),
    limits = c(start_date_3_panel_plot, end_date_3_panel_plot)
  ) +
  labs(
    y = "Case Counts",
    x = "Date"
  ) +
  plot_set_theme()
```

Plot 2: Estimated New Infections

```{r}
m0_median_cri <- plot_infection_count(m0, ME_statewide_sensitivity_analysis_4)  # Function to generate median and 95% CrI for estimated infections

plot_estimated_infections <- ggplot(m0_median_cri) +
  geom_line(
    aes(x = dates, y = median),
    color = 'black'
  ) +
  geom_ribbon(
    aes(x = dates, ymin = lower, ymax = upper),
    linetype = 2,
    alpha = 0.2
  ) +
  scale_x_date(
    limits = c(start_date_3_panel_plot, end_date_3_panel_plot),
    breaks = breaks,
    labels = date_format("%b\n%Y")
  ) +
  labs(
    y = "Estimated No.\nof Infections",
    x = "Estimated Date of Infection"
  ) +
  plot_set_theme()
```

Plot 3: Rt

```{r}
plot_Rt <- ggplot(sample_r_m0_df, aes(x = dates, y = median)) +
  geom_line(
    color = "black"
  ) +
  geom_ribbon(
    aes(x = dates, ymin = lower, ymax = upper),
    alpha = 0.2
  ) +
  geom_hline(
    yintercept = 1,
    linetype = 2
  ) +
  scale_x_date(
    limits = c(start_date_3_panel_plot, end_date_3_panel_plot),
    breaks = breaks,
    labels = date_format("%b\n%Y")
  ) +
  scale_y_continuous(
    limits = c(0, 2)
  ) +
  labs(
    y = expression(R[t]),
    x = "Estimated Date of Infection"
  ) +
  plot_set_theme()
```

Display plots.

```{r}
grid::grid.newpage()
grid::grid.draw(rbind(
  ggplotGrob(plot_case_counts),
  ggplotGrob(plot_estimated_infections),
  ggplotGrob(plot_Rt)
))
```

Save plots as a TIFF file.

```{r}
tiff(
  filename = paste0(prefix, "_plot_3_panel_case_counts_Rt.tiff"),
  width = 10,
  height = 12,
  units = "in",
  res = 300
)
grid::grid.newpage()
grid::grid.draw(rbind(
  ggplotGrob(plot_case_counts),
  ggplotGrob(plot_estimated_infections),
  ggplotGrob(plot_Rt)
))
dev.off()
```

# Analysis of Percentage Change in Rt Across Different Public Health Districts for Various Policy Change Periods

Import percentage change data for all regions from CSV files.

```{r}
percentage_change_policy_change_ME_statewide <- read.csv("ME_statewide_percentage_change_policy_change.csv", stringsAsFactors = FALSE)
percentage_change_policy_change_District_1 <- read.csv("District_1_percentage_change_policy_change.csv", stringsAsFactors = FALSE)
percentage_change_policy_change_District_2 <- read.csv("District_2_percentage_change_policy_change.csv", stringsAsFactors = FALSE)
percentage_change_policy_change_District_3 <- read.csv("District_3_percentage_change_policy_change.csv", stringsAsFactors = FALSE)
percentage_change_policy_change_District_4 <- read.csv("District_4_percentage_change_policy_change.csv", stringsAsFactors = FALSE)
percentage_change_policy_change_District_5 <- read.csv("District_5_percentage_change_policy_change.csv", stringsAsFactors = FALSE)
percentage_change_policy_change_District_6 <- read.csv("District_6_percentage_change_policy_change.csv", stringsAsFactors = FALSE)
percentage_change_policy_change_District_7 <- read.csv("District_7_percentage_change_policy_change.csv", stringsAsFactors = FALSE)
percentage_change_policy_change_District_8 <- read.csv("District_8_percentage_change_policy_change.csv", stringsAsFactors = FALSE)
```

Combine all dataframes into a single dataframe.

```{r}
policy_change_data_by_region <- rbind(
  percentage_change_policy_change_ME_statewide,
  percentage_change_policy_change_District_1,
  percentage_change_policy_change_District_2,
  percentage_change_policy_change_District_3,
  percentage_change_policy_change_District_4,
  percentage_change_policy_change_District_5,
  percentage_change_policy_change_District_6,
  percentage_change_policy_change_District_7,
  percentage_change_policy_change_District_8
)
```

Convert the 'Region' column to a factor and set levels to follow a specific order.

```{r}
policy_change_data_by_region$region <- factor(
  policy_change_data_by_region$region, 
  levels = c("ME_statewide", "District_1", "District_2", "District_3", "District_4", "District_5", "District_6", "District_7", "District_8")
)
```

Save results to a CSV file.

```{r}
write.csv(policy_change_data_by_region, file = "Policy_change_by_region.csv", row.names = FALSE)
```

Define names for regions.

```{r}
region_labels <- c(
  "ME_statewide" = "Maine (Statewide)",
  "District_1" = "District 1",
  "District_2" = "District 2",
  "District_3" = "District 3",
  "District_4" = "District 4",
  "District_5" = "District 5",
  "District_6" = "District 6",
  "District_7" = "District 7",
  "District_8" = "District 8"
)
```

Extract unique policy change periods.

```{r}
policy_change <- unique(policy_change_data_by_region$change)
```

Create a forest plot for each policy change period.

```{r}
for (change in policy_change) {
  
  # Filter data for current period
  change_data <- policy_change_data_by_region %>%
    filter(change == !!change)
  
  # Create forest plot
  plot_policy_change_Rt_region <- ggplot(change_data, aes(
    x = median,
    y = fct_rev(region),
    xmin = lower_cri,
    xmax = upper_cri
  )) +
    geom_pointrange() +
    geom_vline(xintercept = 0, linetype = "dashed", color = "red") +
    xlim(-50, 50) +
    scale_y_discrete(labels = region_labels) +
    labs(
      title = as.character(change),
      x = "Percentage Change in Rt",
      y = "Public Health District"
    ) +
    theme_bw() +
    theme(
      axis.text = element_text(size = 16),
      axis.title = element_text(size = 16),
      plot.title = element_text(size = 18),
      axis.text.y = element_text(angle = 0, hjust = 1)
    )
  print(plot_policy_change_Rt_region)
  
  # Save plot as a TIFF file
  tiff(
    paste0("Policy_change_Rt_", change, ".tiff"),
    width = 8,
    height = 6,
    units = "in",
    res = 300
  )
  print(plot_policy_change_Rt_region)
  dev.off()
}
```

# Analysis of Statewide Policy Changes on COVID-19 Incident Counts with Alternate Multipliers

Load custom functions.

```{r}
source('Functions.r')
```

Aggregate data for all counties across Maine.

```{r}
ME_statewide_multiplier_1 <- bind_rows(
  imputed_negative_zero_US23001_Androscoggin,
  imputed_negative_zero_US23003_Aroostook,
  imputed_negative_zero_US23005_Cumberland,
  imputed_negative_zero_US23007_Franklin,
  imputed_negative_zero_US23009_Hancock,
  imputed_negative_zero_US23011_Kennebec,
  imputed_negative_zero_US23013_Knox,
  imputed_negative_zero_US23015_Lincoln,
  imputed_negative_zero_US23017_Oxford,
  imputed_negative_zero_US23019_Penobscot,
  imputed_negative_zero_US23021_Piscataquis,
  imputed_negative_zero_US23023_Sagadahoc,
  imputed_negative_zero_US23025_Somerset,
  imputed_negative_zero_US23027_Waldo,
  imputed_negative_zero_US23029_Washington,
  imputed_negative_zero_US23031_York
) %>%
  group_by(dates) %>%
  summarise(I = sum(I))

ME_statewide_multiplier_2 <- bind_rows(
  imputed_negative_zero_US23001_Androscoggin,
  imputed_negative_zero_US23003_Aroostook,
  imputed_negative_zero_US23005_Cumberland,
  imputed_negative_zero_US23007_Franklin,
  imputed_negative_zero_US23009_Hancock,
  imputed_negative_zero_US23011_Kennebec,
  imputed_negative_zero_US23013_Knox,
  imputed_negative_zero_US23015_Lincoln,
  imputed_negative_zero_US23017_Oxford,
  imputed_negative_zero_US23019_Penobscot,
  imputed_negative_zero_US23021_Piscataquis,
  imputed_negative_zero_US23023_Sagadahoc,
  imputed_negative_zero_US23025_Somerset,
  imputed_negative_zero_US23027_Waldo,
  imputed_negative_zero_US23029_Washington,
  imputed_negative_zero_US23031_York
) %>%
  group_by(dates) %>%
  summarise(I = sum(I))
```

## Maine Statewide (Multiplier = 3.4)

Set prefix for output filenames.

```{r}
prefix <- "ME_statewide_multiplier_1"
```

### Incidence Model

Display COVID-19 delay distribution.

```{r}
View(covid_delay_dist)
```

Record start time of incidence model fitting process.

```{r}
start_time <- Sys.time()
```

Fit incidence model using reported (imputed) case counts and COVID-19 delay distribution.

```{r}
ME_statewide_multiplier_1_model <- fit_incidence(
  reported = ME_statewide_multiplier_1$I,
  delay_dist = covid_delay_dist$case,
  dof_grid = seq(40, 60, 2)
)
```

Extract best degree of freedom.

```{r}
best_dof <- ME_statewide_multiplier_1_model$best_dof
print(paste("Best Degree of Freedom:", best_dof))
```

Save parameters to a CSV file.

```{r}
best_params <- data.frame(Best_Degree_of_Freedom = best_dof)
write.csv(best_params, paste0(prefix, "_best_dof.csv"), row.names = FALSE)
```

Record end time of fitting process and print elapsed time.

```{r}
end_time <- Sys.time()
print(end_time - start_time)
```

Save fitted incidence model to an RDS file.

```{r}
saveRDS(ME_statewide_multiplier_1_model, paste0(prefix, "_model.rds"))
```

Save 'Isamps' matrix (fitted incidence samples) to a CSV file.

```{r}
write.csv(ME_statewide_multiplier_1_model$Isamps, paste0(prefix, "_model_Isamps.csv"), row.names = FALSE)
```

Extract median and 95% CrI from the deconvoluted samples.

```{r}
sample0_median_cri_1 <- deconvoluted_sample_median_cri(
  model = ME_statewide_multiplier_1_model,
  ME_statewide_multiplier_1
)
```

Simulate 10 hypothetical case time series using a scaled incidence model.

```{r}
m0_1 <- multiplier_process(
  model = ME_statewide_multiplier_1_model,
  multiplier = 3.4,
  num_hypothetical_time_series = 10
)
```

### 7-Day Sliding Window Rt

Record start time of Rt estimation process.

```{r}
start_time <- Sys.time()
```

Estimate Rt using a 7-day sliding window with Omicron-specific parameters.

```{r}
r_m0_1 <- sliding_window_Rt(
  sample0_median_cri_1,
  m0 = m0_1,
  mean_si = 2.9,
  std_si = 1.64
)
```

Record end time of Rt estimation process and print elapsed time.

```{r}
end_time <- Sys.time()
print(end_time - start_time)
```

Save Rt estimation results to an RDS file.

```{r}
saveRDS(r_m0_1, paste0(prefix, "_model_r_m0.rds"))
```

Record start time of the posterior extraction process.

```{r}
start_time <- Sys.time()
```

Extract 10 samples from the posterior distribution of 10,000 Rt time series.

```{r}
sample_r_m0_1_df <- posterior_distribution_extraction(
  sample0_median_cri_1,
  r_m0 = r_m0_1,
  n = 10
)
```

Record end time of posterior extraction process and print elapsed time.

```{r}
end_time <- Sys.time()
print(end_time - start_time)
```

Save extracted Rt samples to an RDS file.

```{r}
saveRDS(sample_r_m0_1_df, paste0(prefix, "_model_sample_r_m0_df.rds"))
```

### 3-Panel Plot of Case Counts and Rt Estimates

Define date range and x-axis breaks.

```{r}
start_date_3_panel_plot <- as.Date("2020-01-01")
end_date_3_panel_plot   <- as.Date("2023-02-28")
breaks <- seq(as.Date("2020-01-01"), as.Date("2023-02-01"), by = "3 months")
```

Helper function to set theme for plots:

```{r}
plot_set_theme <- function() {
  theme_classic() +
    theme(
    axis.text.x = element_text(size = 12),
    axis.text.y = element_text(size = 12)
    )
}
```

Plot 1: Observed Case Counts (grey points) and Deconvoluted Case Counts (black line)

```{r}
plot_case_counts_1 <- ggplot() +
  geom_point(
    data = ME_statewide_multiplier_1,
    aes(x = dates, y = I),
    shape = 3, color = "grey"
  ) +
  geom_line(
    data = sample0_median_cri_1,
    aes(x = dates, y = median),
    color = 'black'
  ) +
  scale_x_date(
    breaks = breaks,
    labels = date_format("%b\n%Y"),
    limits = c(start_date_3_panel_plot, end_date_3_panel_plot)
  ) +
  labs(
    y = "Case Counts",
    x = "Date"
  ) +
  plot_set_theme()
```

Plot 2: Estimated New Infections

```{r}
m0_median_cri_1 <- plot_infection_count(m0_1, ME_statewide_multiplier_1)  # Function to generate median and 95% CrI for estimated infections

plot_estimated_infections_1 <- ggplot(m0_median_cri_1) +
  geom_line(
    aes(x = dates, y = median),
    color = 'black'
  ) +
  geom_ribbon(
    aes(x = dates, ymin = lower, ymax = upper),
    linetype = 2,
    alpha = 0.2
  ) +
  scale_x_date(
    limits = c(start_date_3_panel_plot, end_date_3_panel_plot),
    breaks = breaks,
    labels = date_format("%b\n%Y")
  ) +
  scale_y_continuous(
    limits = c(0, 30000)
  ) +
  labs(
    y = "Estimated No.\nof Infections",
    x = "Estimated Date of Infection"
  ) +
  plot_set_theme()
```

Plot 3: Rt

```{r}
plot_Rt_1 <- ggplot(sample_r_m0_1_df, aes(x = dates, y = median)) +
  geom_line(
    color = "black"
  ) +
  geom_ribbon(
    aes(x = dates, ymin = lower, ymax = upper),
    alpha = 0.2
  ) +
  geom_hline(
    yintercept = 1,
    linetype = 2
  ) +
  scale_x_date(
    limits = c(start_date_3_panel_plot, end_date_3_panel_plot),
    breaks = breaks,
    labels = date_format("%b\n%Y")
  ) +
  scale_y_continuous(
    limits = c(0, 2)
  ) +
  labs(
    y = expression(R[t]),
    x = "Estimated Date of Infection"
  ) +
  plot_set_theme()
```

Display plots.

```{r}
grid::grid.newpage()
grid::grid.draw(rbind(
  ggplotGrob(plot_case_counts_1),
  ggplotGrob(plot_estimated_infections_1),
  ggplotGrob(plot_Rt_1)
))
```

Save plots as a TIFF file.

```{r}
tiff(
  filename = paste0(prefix, "_plot_3_panel_case_counts_Rt.tiff"),
  width = 10,
  height = 12,
  units = "in",
  res = 300
)
grid::grid.newpage()
grid::grid.draw(rbind(
  ggplotGrob(plot_case_counts_1),
  ggplotGrob(plot_estimated_infections_1),
  ggplotGrob(plot_Rt_1)
))
dev.off()
```

## Maine Statewide (Multiplier = 4.7)

Set prefix for output filenames.

```{r}
prefix <- "ME_statewide_multiplier_2"
```

### Incidence Model

Display COVID-19 delay distribution.

```{r}
View(covid_delay_dist)
```

Record start time of incidence model fitting process.

```{r}
start_time <- Sys.time()
```

Fit incidence model using reported (imputed) case counts and COVID-19 delay distribution.

```{r}
ME_statewide_multiplier_2_model <- fit_incidence(
  reported = ME_statewide_multiplier_2$I,
  delay_dist = covid_delay_dist$case,
  dof_grid = seq(40, 60, 2)
)
```

Extract best degree of freedom.

```{r}
best_dof <- ME_statewide_multiplier_2_model$best_dof
print(paste("Best Degree of Freedom:", best_dof))
```

Save parameters to a CSV file.

```{r}
best_params <- data.frame(Best_Degree_of_Freedom = best_dof)
write.csv(best_params, paste0(prefix, "_best_dof.csv"), row.names = FALSE)
```

Record end time of fitting process and print elapsed time.

```{r}
end_time <- Sys.time()
print(end_time - start_time)
```

Save fitted incidence model to an RDS file.

```{r}
saveRDS(ME_statewide_multiplier_2_model, paste0(prefix, "_model.rds"))
```

Save 'Isamps' matrix (fitted incidence samples) to a CSV file.

```{r}
write.csv(ME_statewide_multiplier_2_model$Isamps, paste0(prefix, "_model_Isamps.csv"), row.names = FALSE)
```

Extract median and 95% CrI from the deconvoluted samples.

```{r}
sample0_median_cri_2 <- deconvoluted_sample_median_cri(
  model = ME_statewide_multiplier_2_model,
  ME_statewide_multiplier_2
)
```

Simulate 10 hypothetical case time series using a scaled incidence model.

```{r}
m0_2 <- multiplier_process(
  model = ME_statewide_multiplier_2_model,
  multiplier = 4.7,
  num_hypothetical_time_series = 10
)
```

### 7-Day Sliding Window Rt

Record start time of Rt estimation process.

```{r}
start_time <- Sys.time()
```

Estimate Rt using a 7-day sliding window with Omicron-specific parameters.

```{r}
r_m0_2 <- sliding_window_Rt(
  sample0_median_cri_2,
  m0 = m0_2,
  mean_si = 2.9,
  std_si = 1.64
)
```

Record end time of Rt estimation process and print elapsed time.

```{r}
end_time <- Sys.time()
print(end_time - start_time)
```

Save Rt estimation results to an RDS file.

```{r}
saveRDS(r_m0_2, paste0(prefix, "_model_r_m0.rds"))
```

Record start time of the posterior extraction process.

```{r}
start_time <- Sys.time()
```

Extract 10 samples from the posterior distribution of 10,000 Rt time series.

```{r}
sample_r_m0_2_df <- posterior_distribution_extraction(
  sample0_median_cri_2,
  r_m0 = r_m0_2,
  n = 10
)
```

Record end time of posterior extraction process and print elapsed time.

```{r}
end_time <- Sys.time()
print(end_time - start_time)
```

Save extracted Rt samples to an RDS file.

```{r}
saveRDS(sample_r_m0_2_df, paste0(prefix, "_model_sample_r_m0_df.rds"))
```

### 3-Panel Plot of Case Counts and Rt Estimates

Define date range and x-axis breaks.

```{r}
start_date_3_panel_plot <- as.Date("2020-01-01")
end_date_3_panel_plot   <- as.Date("2023-02-28")
breaks <- seq(as.Date("2020-01-01"), as.Date("2023-02-01"), by = "3 months")
```

Helper function to set theme for plots:

```{r}
plot_set_theme <- function() {
  theme_classic() +
    theme(
    axis.text.x = element_text(size = 12),
    axis.text.y = element_text(size = 12)
    )
}
```

Plot 1: Observed Case Counts (grey points) and Deconvoluted Case Counts (black line)

```{r}
plot_case_counts_2 <- ggplot() +
  geom_point(
    data = ME_statewide_multiplier_2,
    aes(x = dates, y = I),
    shape = 3, color = "grey"
  ) +
  geom_line(
    data = sample0_median_cri_2,
    aes(x = dates, y = median),
    color = 'black'
  ) +
  scale_x_date(
    breaks = breaks,
    labels = date_format("%b\n%Y"),
    limits = c(start_date_3_panel_plot, end_date_3_panel_plot)
  ) +
  labs(
    y = "Case Counts",
    x = "Date"
  ) +
  plot_set_theme()
```

Plot 2: Estimated New Infections

```{r}
m0_median_cri_2 <- plot_infection_count(m0_2, ME_statewide_multiplier_2)  # Function to generate median and 95% CrI for estimated infections

plot_estimated_infections_2 <- ggplot(m0_median_cri_2) +
  geom_line(
    aes(x = dates, y = median),
    color = 'black'
  ) +
  geom_ribbon(
    aes(x = dates, ymin = lower, ymax = upper),
    linetype = 2,
    alpha = 0.2
  ) +
  scale_x_date(
    limits = c(start_date_3_panel_plot, end_date_3_panel_plot),
    breaks = breaks,
    labels = date_format("%b\n%Y")
  ) +
  scale_y_continuous(
    limits = c(0, 30000)
  ) +
  labs(
    y = "Estimated No.\nof Infections",
    x = "Estimated Date of Infection"
  ) +
  plot_set_theme()
```

Plot 3: Rt

```{r}
plot_Rt_2 <- ggplot(sample_r_m0_2_df, aes(x = dates, y = median)) +
  geom_line(
    color = "black"
  ) +
  geom_ribbon(
    aes(x = dates, ymin = lower, ymax = upper),
    alpha = 0.2
  ) +
  geom_hline(
    yintercept = 1,
    linetype = 2
  ) +
  scale_x_date(
    limits = c(start_date_3_panel_plot, end_date_3_panel_plot),
    breaks = breaks,
    labels = date_format("%b\n%Y")
  ) +
  scale_y_continuous(
    limits = c(0, 2)
  ) +
  labs(
    y = expression(R[t]),
    x = "Estimated Date of Infection"
  ) +
  plot_set_theme()
```

Display plots.

```{r}
grid::grid.newpage()
grid::grid.draw(rbind(
  ggplotGrob(plot_case_counts_2),
  ggplotGrob(plot_estimated_infections_2),
  ggplotGrob(plot_Rt_2)
))
```

Save plots as a TIFF file.

```{r}
tiff(
  filename = paste0(prefix, "_plot_3_panel_case_counts_Rt.tiff"),
  width = 10,
  height = 12,
  units = "in",
  res = 300
)
grid::grid.newpage()
grid::grid.draw(rbind(
  ggplotGrob(plot_case_counts_2),
  ggplotGrob(plot_estimated_infections_2),
  ggplotGrob(plot_Rt_2)
))
dev.off()
```

## Creating an overlay for estimated new infections

Label dataset with corresponding infection multiplier.

```{r}
df_infections_multiplier_1 <- m0_median_cri_1 %>%
  mutate(source = "Multiplier = 3.4")

df_infections_multiplier_2 <- m0_median_cri_2 %>%
  mutate(source = "Multiplier = 4.7")
```

Combine datasets into a single dataframe.

```{r}
df_infections_multiplier_all <- bind_rows(df_infections_multiplier_1, df_infections_multiplier_2)
```

Plot overlay of estimated new infections.

```{r}
plot_estimated_infections_overlay <- ggplot(df_infections_multiplier_all) +
  geom_line(aes(x = dates, y = median, color = source), size = 0.6) +
  geom_ribbon(
    aes(x = dates, ymin = lower, ymax = upper, fill = source),
    alpha = 0.2
  ) +
  scale_x_date(
    limits = c(start_date_3_panel_plot, end_date_3_panel_plot),
    breaks = breaks,
    labels = date_format("%b\n%Y")
  ) +
  scale_y_continuous(limits = c(0, 30000)) +
  scale_color_manual(
    values = c("Multiplier = 3.4" = "blue", "Multiplier = 4.7" = "red")
  ) +
  scale_fill_manual(
    values = c("Multiplier = 3.4" = "blue", "Multiplier = 4.7" = "red")
  ) +
  labs(
    y = "Estimated No.\nof Infections",
    x = "Estimated Date of Infection",
    color = "Multiplier",
    fill = "Multiplier"
  ) +
  plot_set_theme()
```

Display plot.

```{r}
plot_estimated_infections_overlay
```

Save plot as a TIFF file.

```{r}
tiff(
  filename = "Estimated_infections_overlay.tiff",
  width = 8,
  height = 4,
  units = "in",
  res = 300
)

print(plot_estimated_infections_overlay)

dev.off()
```

## Creating an overlay for Rt estimates

Label dataset with the corresponding infection multiplier.

```{r}
df_rt_multiplier_1 <- sample_r_m0_1_df %>%
  mutate(source = "Multiplier = 3.4")

df_rt_multiplier_2 <- sample_r_m0_2_df %>%
  mutate(source = "Multiplier = 4.7")
```

Combine datasets into a single data frame.

```{r}
df_rt_multiplier_all <- bind_rows(df_rt_multiplier_1, df_rt_multiplier_2)
```

Plot overlay of Rt (median lines with 95% credible-interval ribbons).

```{r}
plot_Rt_overlay <- ggplot(df_rt_multiplier_all) +
  geom_line(aes(x = dates, y = median, color = source), size = 0.6) +
  geom_ribbon(
    aes(x = dates, ymin = lower, ymax = upper, fill = source),
    alpha = 0.2
  ) +
  geom_hline(yintercept = 1, linetype = 2) +
  scale_x_date(
    limits = c(start_date_3_panel_plot, end_date_3_panel_plot),
    breaks = breaks,
    labels = scales::date_format("%b\n%Y")
  ) +
  scale_y_continuous(limits = c(0, 2)) +
  scale_color_manual(
    values = c("Multiplier = 3.4" = "blue", "Multiplier = 4.7" = "red")
  ) +
  scale_fill_manual(
    values = c("Multiplier = 3.4" = "blue", "Multiplier = 4.7" = "red")
  ) +
  labs(
    y = expression(R[t]),
    x = "Estimated Date of Infection",
    color = "Multiplier",
    fill = "Multiplier"
  ) +
  plot_set_theme()
```

Display plot.

```{r}
plot_Rt_overlay
```

Save plot as a TIFF file.

```{r}
tiff(
  filename = "Rt_overlay.tiff",
  width = 8,
  height = 4,
  units = "in",
  res = 300
)

print(plot_Rt_overlay)

dev.off()
```

Save the two overlaid plots as a TIFF file.

```{r}
tiff(
  filename = "Estimated_infections_Rt_overlay.tiff",
  width = 10,
  height = 8,
  units = "in",
  res = 300
)
grid::grid.newpage()
grid::grid.draw(rbind(
  ggplotGrob(plot_estimated_infections_overlay),
  ggplotGrob(plot_Rt_overlay)
))
dev.off()
```

# Analysis of Statewide Policy Changes on COVID-19 Incident Counts at the County Level

## Aggregate COVID-19 Case Data by County

Load custom functions.

```{r}
source('Functions.r')
```

Aggregate data for all counties across Maine.

```{r}
ME_statewide <- bind_rows(
  imputed_negative_zero_US23001_Androscoggin,
  imputed_negative_zero_US23003_Aroostook,
  imputed_negative_zero_US23005_Cumberland,
  imputed_negative_zero_US23007_Franklin,
  imputed_negative_zero_US23009_Hancock,
  imputed_negative_zero_US23011_Kennebec,
  imputed_negative_zero_US23013_Knox,
  imputed_negative_zero_US23015_Lincoln,
  imputed_negative_zero_US23017_Oxford,
  imputed_negative_zero_US23019_Penobscot,
  imputed_negative_zero_US23021_Piscataquis,
  imputed_negative_zero_US23023_Sagadahoc,
  imputed_negative_zero_US23025_Somerset,
  imputed_negative_zero_US23027_Waldo,
  imputed_negative_zero_US23029_Washington,
  imputed_negative_zero_US23031_York
) %>%
  group_by(dates) %>%
  summarise(I = sum(I))
```

Aggregate data for York County.

```{r}
York <- imputed_negative_zero_US23031_York %>%
  group_by(dates) %>%
  summarise(I = sum(I))
```

Aggregate data for Cumberland County.

```{r}
Cumberland <- imputed_negative_zero_US23005_Cumberland %>%
  group_by(dates) %>%
  summarise(I = sum(I))
```

Aggregate data for Androscoggin County.

```{r}
Androscoggin <- imputed_negative_zero_US23001_Androscoggin %>%
  group_by(dates) %>%
  summarise(I = sum(I))
```

Aggregate data for Franklin County.

```{r}
Franklin <- imputed_negative_zero_US23007_Franklin %>%
  group_by(dates) %>%
  summarise(I = sum(I))
```

Aggregate data for Oxford County.

```{r}
Oxford <- imputed_negative_zero_US23017_Oxford %>%
  group_by(dates) %>%
  summarise(I = sum(I))
```

Aggregate data for Knox County.

```{r}
Knox <- imputed_negative_zero_US23013_Knox %>%
  group_by(dates) %>%
  summarise(I = sum(I))
```

Aggregate data for Lincoln County.

```{r}
Lincoln <- imputed_negative_zero_US23015_Lincoln %>%
  group_by(dates) %>%
  summarise(I = sum(I))
```

Aggregate data for Sagadahoc County.

```{r}
Sagadahoc <- imputed_negative_zero_US23023_Sagadahoc %>%
  group_by(dates) %>%
  summarise(I = sum(I))
```

Aggregate data for Waldo County.

```{r}
Waldo <- imputed_negative_zero_US23027_Waldo %>%
  group_by(dates) %>%
  summarise(I = sum(I))
```

Aggregate data for Kennebec County.

```{r}
Kennebec <- imputed_negative_zero_US23011_Kennebec %>%
  group_by(dates) %>%
  summarise(I = sum(I))
```

Aggregate data for Somerset County.

```{r}
Somerset <- imputed_negative_zero_US23025_Somerset %>%
  group_by(dates) %>%
  summarise(I = sum(I))
```

Aggregate data for Penobscot County.

```{r}
Penobscot <- imputed_negative_zero_US23019_Penobscot %>%
  group_by(dates) %>%
  summarise(I = sum(I))
```

Aggregate data for Piscataquis County.

```{r}
Piscataquis <- imputed_negative_zero_US23021_Piscataquis %>%
  group_by(dates) %>%
  summarise(I = sum(I))
```

Aggregate data for Hancock County.

```{r}
Hancock <- imputed_negative_zero_US23009_Hancock %>%
  group_by(dates) %>%
  summarise(I = sum(I))
```

Aggregate data for Washington County.

```{r}
Washington <- imputed_negative_zero_US23029_Washington %>%
  group_by(dates) %>%
  summarise(I = sum(I))
```

Aggregate data for Aroostook County.

```{r}
Aroostook <- imputed_negative_zero_US23003_Aroostook %>%
  group_by(dates) %>%
  summarise(I = sum(I))
```

## York County

Set prefix for output filenames.

```{r}
prefix <- "York"
```

### Incidence Model

Display COVID-19 delay distribution.

```{r}
View(covid_delay_dist)
```

Record start time of incidence model fitting process.

```{r}
start_time <- Sys.time()
```

Fit incidence model using reported (imputed) case counts and COVID-19 delay distribution.

```{r}
York_model <- fit_incidence(
  reported = York$I,
  delay_dist = covid_delay_dist$case,
  dof_grid = seq(40, 60, 2)
)
```

Extract best degree of freedom.

```{r}
best_dof <- York_model$best_dof
print(paste("Best Degree of Freedom:", best_dof))
```

Save parameters to a CSV file.

```{r}
best_params <- data.frame(Best_Degree_of_Freedom = best_dof)
write.csv(best_params, paste0(prefix, "_best_dof.csv"), row.names = FALSE)
```

Record end time of fitting process and print elapsed time.

```{r}
end_time <- Sys.time()
print(end_time - start_time)
```

Save fitted incidence model to an RDS file.

```{r}
saveRDS(York_model, paste0(prefix, "_model.rds"))
```

Save 'Isamps' matrix (fitted incidence samples) to a CSV file.

```{r}
write.csv(York_model$Isamps, paste0(prefix, "_model_Isamps.csv"), row.names = FALSE)
```

Extract median and 95% CrI from the deconvoluted samples.

```{r}
sample0_median_cri <- deconvoluted_sample_median_cri(
  model = York_model,
  York
)
```

Simulate 10 hypothetical case time series using a scaled incidence model.

```{r}
m0 <- multiplier_process(
  model = York_model,
  multiplier = 4,
  num_hypothetical_time_series = 10
)
```

### 7-Day Sliding Window Rt

Record start time of Rt estimation process.

```{r}
start_time <- Sys.time()
```

Estimate Rt using a 7-day sliding window with Omicron-specific parameters.

```{r}
r_m0 <- sliding_window_Rt(
  sample0_median_cri,
  m0 = m0,
  mean_si = 2.9,
  std_si = 1.64
)
```

Record end time of Rt estimation process and print elapsed time.

```{r}
end_time <- Sys.time()
print(end_time - start_time)
```

Save Rt estimation results to an RDS file.

```{r}
saveRDS(r_m0, paste0(prefix, "_model_r_m0.rds"))
```

Record start time of the posterior extraction process.

```{r}
start_time <- Sys.time()
```

Extract 10 samples from the posterior distribution of 10,000 Rt time series.

```{r}
sample_r_m0_df <- posterior_distribution_extraction(
  sample0_median_cri,
  r_m0 = r_m0,
  n = 10
)
```

Record end time of posterior extraction process and print elapsed time.

```{r}
end_time <- Sys.time()
print(end_time - start_time)
```

Save extracted Rt samples to an RDS file.

```{r}
saveRDS(sample_r_m0_df, paste0(prefix, "_model_sample_r_m0_df.rds"))
```

### 3-Panel Plot of Case Counts and Rt Estimates

Define date range and x-axis breaks.

```{r}
start_date_3_panel_plot <- as.Date("2020-01-01")
end_date_3_panel_plot   <- as.Date("2023-02-28")
breaks <- seq(as.Date("2020-01-01"), as.Date("2023-02-01"), by = "3 months")
```

Helper function to set theme for plots:

```{r}
plot_set_theme <- function() {
  theme_classic() +
    theme(
    axis.text.x = element_text(size = 12),
    axis.text.y = element_text(size = 12)
    )
}
```

Plot 1: Observed Case Counts (grey points) and Deconvoluted Case Counts (black line)

```{r}
plot_case_counts <- ggplot() +
  geom_point(
    data = York,
    aes(x = dates, y = I),
    shape = 3, color = "grey"
  ) +
  geom_line(
    data = sample0_median_cri,
    aes(x = dates, y = median),
    color = 'black'
  ) +
  scale_x_date(
    breaks = breaks,
    labels = date_format("%b\n%Y"),
    limits = c(start_date_3_panel_plot, end_date_3_panel_plot)
  ) +
  labs(
    y = "Case Counts",
    x = "Date"
  ) +
  plot_set_theme()
```

Plot 2: Estimated New Infections

```{r}
m0_median_cri <- plot_infection_count(m0, York)  # Function to generate median and 95% CrI for estimated infections

plot_estimated_infections <- ggplot(m0_median_cri) +
  geom_line(
    aes(x = dates, y = median),
    color = 'black'
  ) +
  geom_ribbon(
    aes(x = dates, ymin = lower, ymax = upper),
    linetype = 2,
    alpha = 0.2
  ) +
  scale_x_date(
    limits = c(start_date_3_panel_plot, end_date_3_panel_plot),
    breaks = breaks,
    labels = date_format("%b\n%Y")
  ) +
  labs(
    y = "Estimated No.\nof Infections",
    x = "Estimated Date of Infection"
  ) +
  plot_set_theme()
```

Plot 3: Rt

```{r}
plot_Rt <- ggplot(sample_r_m0_df, aes(x = dates, y = median)) +
  geom_line(
    color = "black"
  ) +
  geom_ribbon(
    aes(x = dates, ymin = lower, ymax = upper),
    alpha = 0.2
  ) +
  geom_hline(
    yintercept = 1,
    linetype = 2
  ) +
  scale_x_date(
    limits = c(start_date_3_panel_plot, end_date_3_panel_plot),
    breaks = breaks,
    labels = date_format("%b\n%Y")
  ) +
  scale_y_continuous(
    limits = c(0, 2)
  ) +
  labs(
    y = expression(R[t]),
    x = "Estimated Date of Infection"
  ) +
  plot_set_theme()
```

Display plots.

```{r}
grid::grid.newpage()
grid::grid.draw(rbind(
  ggplotGrob(plot_case_counts),
  ggplotGrob(plot_estimated_infections),
  ggplotGrob(plot_Rt)
))
```

Save plots as a TIFF file.

```{r}
tiff(
  filename = paste0(prefix, "_plot_3_panel_case_counts_Rt.tiff"),
  width = 10,
  height = 12,
  units = "in",
  res = 300
)
grid::grid.newpage()
grid::grid.draw(rbind(
  ggplotGrob(plot_case_counts),
  ggplotGrob(plot_estimated_infections),
  ggplotGrob(plot_Rt)
))
dev.off()
```

### Policy Change Rt

Define date range for Rt estimation.

```{r}
start_date_policy_change_Rt <- as.Date("2020-01-22")  # The first date in the JHU dataset is 2020-01-22
end_date_policy_change_Rt   <- as.Date("2020-12-15")  # The analysis was concluded on 2020-12-15 to ensure the time frame predominantly reflects the transmission dynamics before the widespread distribution of COVID-19 vaccines, which became available in the United States on 2020-12-14.
```

Define dates for major policy changes.

```{r}
policy_change_date <- as.Date(c(
  "2020-04-02", "2020-05-01", "2020-05-31", 
  "2020-07-08", "2020-09-08", "2020-10-13", "2020-11-04"
))
```

Calculate the number of days since the estimation start date for each policy change.

```{r}
policy_change_number_of_days <- as.integer(
  policy_change_date - start_date_policy_change_Rt + 1
)
```

Define time windows for Rt estimation between policy changes.

```{r}
t_start <- c(2, policy_change_number_of_days)  # The start of each window: begins on day 2 and includes the day of each policy change
t_end <- c(policy_change_number_of_days - 1, as.integer(end_date_policy_change_Rt - start_date_policy_change_Rt + 1))  # The end of each window: one day before each policy change or the last day of analysis
```

Record start time of Rt estimation process.

```{r}
start_time <- Sys.time()
```

Estimate Rt for each time window using a sample-based approach. The estimation uses a mean serial interval of 2.9 days and a standard deviation of 1.64 days. 10 iterations are performed to increase robustness.

```{r}
sample_pcr_m0_df <- policy_change_Rt1(
  t_start = t_start,
  t_end = t_end,
  m0 = m0,
  sample0_median_cri = sample0_median_cri,
  n = 10,
  mean_si = 2.9,
  std_si = 1.64
)
```

Record end time of Rt estimation process and print elapsed time.

```{r}
end_time <- Sys.time()
print(end_time - start_time)
```

Save Rt estimation results to an RDS file.

```{r}
saveRDS(sample_pcr_m0_df, paste0(prefix, "_model_sample_pcr_m0_df.rds"))
```

Convert results to long format.

```{r}
sample_pcr_m0_df2long <- policy_change_Rt2(
  sample0_median_cri,
  sample_pcr_m0_df
)
```

Save long-format results to an RDS file.

```{r}
saveRDS(sample_pcr_m0_df2long, paste0(prefix, "_model_sample_pcr_m0_df2long.rds"))
```

Create a dataframe to store dates and labels for policy change events.

```{r}
policy_change_df <- data.frame(
  date = policy_change_date,
  y = c(1.8, 0.2, 1.8, 0.2, 1.8, 0.2, 1.8),
  event = c("A", "B", "C", "D", "E", "F", "G")
)
```

Plot estimated Rt over time with 95% CrI and policy change annotations.

```{r}
plot_policy_change_Rt <- ggplot(
  sample_pcr_m0_df2long,
  aes(x = dates, y = median, group = time_window)
  ) +
  geom_line(color = "black") +
  geom_ribbon(
    aes(ymin = lower, ymax = upper),
    alpha = 0.2
  ) +
  geom_hline(
    yintercept = 1,
    linetype = 2,
    color = "red"
  ) +
  geom_vline(
    xintercept = policy_change_df$date,
    color = "blue",
    linetype = "dotted"
  ) +
  annotate(
    geom = "label",
    x = policy_change_df$date,
    y = policy_change_df$y,
    label = policy_change_df$event,
    size = 4,
    fontface = "bold",
    color = "blue") +
  scale_x_date(
    limits = as.Date(c("2020-01-01", "2020-12-31")),
    breaks = seq(
      as.Date("2020-01-01"),
      as.Date("2020-12-01"),
      by = "1 month"
    ),
    labels = scales::date_format("%b")
  ) +
  scale_y_continuous(limits = c(0, 2)) +
  labs(
    x = "Estimated Date of Infection (2020)",
    y = bquote(Policy ~ Change ~ R[t])
  ) +
  ggtitle("York County") +
  theme_classic() +
  theme(
    axis.title.x = element_text(size = 12),
    axis.title.y = element_text(size = 12),
    axis.text.x = element_text(size = 10),
    axis.text.y = element_text(size = 12)
  )

plot_policy_change_Rt
```

Save plot as a TIFF file.

```{r}
tiff(
  paste0(prefix, "_policy_change_Rt.tiff"),
  width = 5,
  height = 4,
  units = "in",
  res = 300
)
print(plot_policy_change_Rt)
dev.off()
```

### Median Percentage Change in Rt with 95% CrI by Policy Change

Calculate median percentage change in Rt with 95% CrI for each policy change.

```{r}
policy_change_Rt_list <- percentage_change_policy_change_Rt1(sample_pcr_m0_df)
sample_percentage_change_list <- percentage_change_policy_change_Rt2(policy_change_Rt_list)
policy_change_Rt_df <- as.data.frame(percentage_change_policy_change_Rt3(policy_change_Rt_list))
```

Create a dataframe to store results.

```{r}
Rt_percentage_change_df <- data.frame(
  change = policy_change_Rt_list$change_summary$change,
  median = policy_change_Rt_df$median,
  lower_cri = policy_change_Rt_df$lower_cri,
  upper_cri = policy_change_Rt_df$upper_cri
)
colnames(Rt_percentage_change_df) <- c("change", "median", "lower_cri", "upper_cri")
Rt_percentage_change_df <- cbind(region = prefix, Rt_percentage_change_df)
```

Define descriptive labels for each policy change.

```{r}
percentage_change_policy_change_labels <- c(
  "1" = "Stay Healthy at Home Directive",
  "2" = "Re-opening (Stage 1)",
  "3" = "Gradual Easing of Restrictions",
  "4" = "Face Covering Mandate (Certain Businesses)",
  "5" = "School Re-opening",
  "6" = "Re-opening (Stage 4)",
  "7" = "Face Covering Mandate (All Public Settings)"
)
```

Assign descriptive labels to 'change' column values.

```{r}
Rt_percentage_change_df$change <- factor(Rt_percentage_change_df$change, labels = percentage_change_policy_change_labels)
```

Save policy change results to an RDS file.

```{r}
saveRDS(policy_change_Rt_list, paste0(prefix, "_model_sample_pcr_m0_df2long.rds"))
```

Save dataframe to a CSV file.

```{r}
write.csv(
  Rt_percentage_change_df,
  paste0(prefix, "_percentage_change_policy_change.csv"),
  row.names = FALSE
)
```

Save dataframe to R environment.

```{r}
percentage_change_policy_change_dataframe_name <- paste0("percentage_change_policy_change_", prefix)
assign(percentage_change_policy_change_dataframe_name, Rt_percentage_change_df, envir = .GlobalEnv)
```

Create a forest plot for median Rt percentage change with 95% CrI.

```{r}
plot_Rt_percentage_change <- ggplot(Rt_percentage_change_df, aes(
  x = median,
  y = fct_rev(change),
  xmin = lower_cri,
  xmax = upper_cri
)) +
  geom_pointrange() +
  geom_vline(xintercept = 0, linetype = "dashed", color = "red") +
  xlim(-50, 50) +
  labs(
    title = "York County",
    x = "Percentage Change in Rt",
    y = "Policy Change"
  ) +
  theme_bw() +
  theme(
    axis.title.x = element_text(size = 12),
    axis.title.y = element_text(size = 12),
    axis.text.x = element_text(size = 9),
    axis.text.y = element_text(size = 9)
  ) +
  scale_y_discrete(labels = function(x) str_wrap(x, width = 20))
```

Display plot.

```{r}
plot_Rt_percentage_change
```

Save plot as a TIFF file.

```{r}
tiff(
  paste0(prefix, "_percentage_change_policy_change_Rt.tiff"),
  width = 5,
  height = 4,
  units = "in",
  res = 300
)
print(plot_Rt_percentage_change)
dev.off()
```

## Cumberland County

Set prefix for output filenames.

```{r}
prefix <- "Cumberland"
```

### Incidence Model

Display COVID-19 delay distribution.

```{r}
View(covid_delay_dist)
```

Record start time of incidence model fitting process.

```{r}
start_time <- Sys.time()
```

Fit incidence model using reported (imputed) case counts and COVID-19 delay distribution.

```{r}
Cumberland_model <- fit_incidence(
  reported = Cumberland$I,
  delay_dist = covid_delay_dist$case,
  dof_grid = seq(40, 60, 2)
)
```

Extract best degree of freedom.

```{r}
best_dof <- Cumberland_model$best_dof
print(paste("Best Degree of Freedom:", best_dof))
```

Save parameters to a CSV file.

```{r}
best_params <- data.frame(Best_Degree_of_Freedom = best_dof)
write.csv(best_params, paste0(prefix, "_best_dof.csv"), row.names = FALSE)
```

Record end time of fitting process and print elapsed time.

```{r}
end_time <- Sys.time()
print(end_time - start_time)
```

Save fitted incidence model to an RDS file.

```{r}
saveRDS(Cumberland_model, paste0(prefix, "_model.rds"))
```

Save 'Isamps' matrix (fitted incidence samples) to a CSV file.

```{r}
write.csv(Cumberland_model$Isamps, paste0(prefix, "_model_Isamps.csv"), row.names = FALSE)
```

Extract median and 95% CrI from the deconvoluted samples.

```{r}
sample0_median_cri <- deconvoluted_sample_median_cri(
  model = Cumberland_model,
  Cumberland
)
```

Simulate 10 hypothetical case time series using a scaled incidence model.

```{r}
m0 <- multiplier_process(
  model = Cumberland_model,
  multiplier = 4,
  num_hypothetical_time_series = 10
)
```

### 7-Day Sliding Window Rt

Record start time of Rt estimation process.

```{r}
start_time <- Sys.time()
```

Estimate Rt using a 7-day sliding window with Omicron-specific parameters.

```{r}
r_m0 <- sliding_window_Rt(
  sample0_median_cri,
  m0 = m0,
  mean_si = 2.9,
  std_si = 1.64
)
```

Record end time of Rt estimation process and print elapsed time.

```{r}
end_time <- Sys.time()
print(end_time - start_time)
```

Save Rt estimation results to an RDS file.

```{r}
saveRDS(r_m0, paste0(prefix, "_model_r_m0.rds"))
```

Record start time of the posterior extraction process.

```{r}
start_time <- Sys.time()
```

Extract 10 samples from the posterior distribution of 10,000 Rt time series.

```{r}
sample_r_m0_df <- posterior_distribution_extraction(
  sample0_median_cri,
  r_m0 = r_m0,
  n = 10
)
```

Record end time of posterior extraction process and print elapsed time.

```{r}
end_time <- Sys.time()
print(end_time - start_time)
```

Save extracted Rt samples to an RDS file.

```{r}
saveRDS(sample_r_m0_df, paste0(prefix, "_model_sample_r_m0_df.rds"))
```

### 3-Panel Plot of Case Counts and Rt Estimates

Define date range and x-axis breaks.

```{r}
start_date_3_panel_plot <- as.Date("2020-01-01")
end_date_3_panel_plot   <- as.Date("2023-02-28")
breaks <- seq(as.Date("2020-01-01"), as.Date("2023-02-01"), by = "3 months")
```

Helper function to set theme for plots:

```{r}
plot_set_theme <- function() {
  theme_classic() +
    theme(
    axis.text.x = element_text(size = 12),
    axis.text.y = element_text(size = 12)
    )
}
```

Plot 1: Observed Case Counts (grey points) and Deconvoluted Case Counts (black line)

```{r}
plot_case_counts <- ggplot() +
  geom_point(
    data = Cumberland,
    aes(x = dates, y = I),
    shape = 3, color = "grey"
  ) +
  geom_line(
    data = sample0_median_cri,
    aes(x = dates, y = median),
    color = 'black'
  ) +
  scale_x_date(
    breaks = breaks,
    labels = date_format("%b\n%Y"),
    limits = c(start_date_3_panel_plot, end_date_3_panel_plot)
  ) +
  labs(
    y = "Case Counts",
    x = "Date"
  ) +
  plot_set_theme()
```

Plot 2: Estimated New Infections

```{r}
m0_median_cri <- plot_infection_count(m0, Cumberland)  # Function to generate median and 95% CrI for estimated infections

plot_estimated_infections <- ggplot(m0_median_cri) +
  geom_line(
    aes(x = dates, y = median),
    color = 'black'
  ) +
  geom_ribbon(
    aes(x = dates, ymin = lower, ymax = upper),
    linetype = 2,
    alpha = 0.2
  ) +
  scale_x_date(
    limits = c(start_date_3_panel_plot, end_date_3_panel_plot),
    breaks = breaks,
    labels = date_format("%b\n%Y")
  ) +
  labs(
    y = "Estimated No.\nof Infections",
    x = "Estimated Date of Infection"
  ) +
  plot_set_theme()
```

Plot 3: Rt

```{r}
plot_Rt <- ggplot(sample_r_m0_df, aes(x = dates, y = median)) +
  geom_line(
    color = "black"
  ) +
  geom_ribbon(
    aes(x = dates, ymin = lower, ymax = upper),
    alpha = 0.2
  ) +
  geom_hline(
    yintercept = 1,
    linetype = 2
  ) +
  scale_x_date(
    limits = c(start_date_3_panel_plot, end_date_3_panel_plot),
    breaks = breaks,
    labels = date_format("%b\n%Y")
  ) +
  scale_y_continuous(
    limits = c(0, 2)
  ) +
  labs(
    y = expression(R[t]),
    x = "Estimated Date of Infection"
  ) +
  plot_set_theme()
```

Display plots.

```{r}
grid::grid.newpage()
grid::grid.draw(rbind(
  ggplotGrob(plot_case_counts),
  ggplotGrob(plot_estimated_infections),
  ggplotGrob(plot_Rt)
))
```

Save plots as a TIFF file.

```{r}
tiff(
  filename = paste0(prefix, "_plot_3_panel_case_counts_Rt.tiff"),
  width = 10,
  height = 12,
  units = "in",
  res = 300
)
grid::grid.newpage()
grid::grid.draw(rbind(
  ggplotGrob(plot_case_counts),
  ggplotGrob(plot_estimated_infections),
  ggplotGrob(plot_Rt)
))
dev.off()
```

### Policy Change Rt

Define date range for Rt estimation.

```{r}
start_date_policy_change_Rt <- as.Date("2020-01-22")  # The first date in the JHU dataset is 2020-01-22
end_date_policy_change_Rt   <- as.Date("2020-12-15")  # The analysis was concluded on 2020-12-15 to ensure the time frame predominantly reflects the transmission dynamics before the widespread distribution of COVID-19 vaccines, which became available in the United States on 2020-12-14.
```

Define dates for major policy changes.

```{r}
policy_change_date <- as.Date(c(
  "2020-04-02", "2020-05-01", "2020-05-31", 
  "2020-07-08", "2020-09-08", "2020-10-13", "2020-11-04"
))
```

Calculate the number of days since the estimation start date for each policy change.

```{r}
policy_change_number_of_days <- as.integer(
  policy_change_date - start_date_policy_change_Rt + 1
)
```

Define time windows for Rt estimation between policy changes.

```{r}
t_start <- c(2, policy_change_number_of_days)  # The start of each window: begins on day 2 and includes the day of each policy change
t_end <- c(policy_change_number_of_days - 1, as.integer(end_date_policy_change_Rt - start_date_policy_change_Rt + 1))  # The end of each window: one day before each policy change or the last day of analysis
```

Record start time of Rt estimation process.

```{r}
start_time <- Sys.time()
```

Estimate Rt for each time window using a sample-based approach. The estimation uses a mean serial interval of 2.9 days and a standard deviation of 1.64 days. 10 iterations are performed to increase robustness.

```{r}
sample_pcr_m0_df <- policy_change_Rt1(
  t_start = t_start,
  t_end = t_end,
  m0 = m0,
  sample0_median_cri = sample0_median_cri,
  n = 10,
  mean_si = 2.9,
  std_si = 1.64
)
```

Record end time of Rt estimation process and print elapsed time.

```{r}
end_time <- Sys.time()
print(end_time - start_time)
```

Save Rt estimation results to an RDS file.

```{r}
saveRDS(sample_pcr_m0_df, paste0(prefix, "_model_sample_pcr_m0_df.rds"))
```

Convert results to long format.

```{r}
sample_pcr_m0_df2long <- policy_change_Rt2(
  sample0_median_cri,
  sample_pcr_m0_df
)
```

Save long-format results to an RDS file.

```{r}
saveRDS(sample_pcr_m0_df2long, paste0(prefix, "_model_sample_pcr_m0_df2long.rds"))
```

Create a dataframe to store dates and labels for policy change events.

```{r}
policy_change_df <- data.frame(
  date = policy_change_date,
  y = c(1.8, 0.2, 1.8, 0.2, 1.8, 0.2, 1.8),
  event = c("A", "B", "C", "D", "E", "F", "G")
)
```

Plot estimated Rt over time with 95% CrI and policy change annotations.

```{r}
plot_policy_change_Rt <- ggplot(
  sample_pcr_m0_df2long,
  aes(x = dates, y = median, group = time_window)
  ) +
  geom_line(color = "black") +
  geom_ribbon(
    aes(ymin = lower, ymax = upper),
    alpha = 0.2
  ) +
  geom_hline(
    yintercept = 1,
    linetype = 2,
    color = "red"
  ) +
  geom_vline(
    xintercept = policy_change_df$date,
    color = "blue",
    linetype = "dotted"
  ) +
  annotate(
    geom = "label",
    x = policy_change_df$date,
    y = policy_change_df$y,
    label = policy_change_df$event,
    size = 4,
    fontface = "bold",
    color = "blue") +
  scale_x_date(
    limits = as.Date(c("2020-01-01", "2020-12-31")),
    breaks = seq(
      as.Date("2020-01-01"),
      as.Date("2020-12-01"),
      by = "1 month"
    ),
    labels = scales::date_format("%b")
  ) +
  scale_y_continuous(limits = c(0, 2)) +
  labs(
    x = "Estimated Date of Infection (2020)",
    y = bquote(Policy ~ Change ~ R[t])
  ) +
  ggtitle("Cumberland County") +
  theme_classic() +
  theme(
    axis.title.x = element_text(size = 12),
    axis.title.y = element_text(size = 12),
    axis.text.x = element_text(size = 10),
    axis.text.y = element_text(size = 12)
  )

plot_policy_change_Rt
```

Save plot as a TIFF file.

```{r}
tiff(
  paste0(prefix, "_policy_change_Rt.tiff"),
  width = 5,
  height = 4,
  units = "in",
  res = 300
)
print(plot_policy_change_Rt)
dev.off()
```

### Median Percentage Change in Rt with 95% CrI by Policy Change

Calculate median percentage change in Rt with 95% CrI for each policy change.

```{r}
policy_change_Rt_list <- percentage_change_policy_change_Rt1(sample_pcr_m0_df)
sample_percentage_change_list <- percentage_change_policy_change_Rt2(policy_change_Rt_list)
policy_change_Rt_df <- as.data.frame(percentage_change_policy_change_Rt3(policy_change_Rt_list))
```

Create a dataframe to store results.

```{r}
Rt_percentage_change_df <- data.frame(
  change = policy_change_Rt_list$change_summary$change,
  median = policy_change_Rt_df$median,
  lower_cri = policy_change_Rt_df$lower_cri,
  upper_cri = policy_change_Rt_df$upper_cri
)
colnames(Rt_percentage_change_df) <- c("change", "median", "lower_cri", "upper_cri")
Rt_percentage_change_df <- cbind(region = prefix, Rt_percentage_change_df)
```

Define descriptive labels for each policy change.

```{r}
percentage_change_policy_change_labels <- c(
  "1" = "Stay Healthy at Home Directive",
  "2" = "Re-opening (Stage 1)",
  "3" = "Gradual Easing of Restrictions",
  "4" = "Face Covering Mandate (Certain Businesses)",
  "5" = "School Re-opening",
  "6" = "Re-opening (Stage 4)",
  "7" = "Face Covering Mandate (All Public Settings)"
)
```

Assign descriptive labels to 'change' column values.

```{r}
Rt_percentage_change_df$change <- factor(Rt_percentage_change_df$change, labels = percentage_change_policy_change_labels)
```

Save policy change results to an RDS file.

```{r}
saveRDS(policy_change_Rt_list, paste0(prefix, "_model_sample_pcr_m0_df2long.rds"))
```

Save dataframe to a CSV file.

```{r}
write.csv(
  Rt_percentage_change_df,
  paste0(prefix, "_percentage_change_policy_change.csv"),
  row.names = FALSE
)
```

Save dataframe to R environment.

```{r}
percentage_change_policy_change_dataframe_name <- paste0("percentage_change_policy_change_", prefix)
assign(percentage_change_policy_change_dataframe_name, Rt_percentage_change_df, envir = .GlobalEnv)
```

Create a forest plot for median Rt percentage change with 95% CrI.

```{r}
plot_Rt_percentage_change <- ggplot(Rt_percentage_change_df, aes(
  x = median,
  y = fct_rev(change),
  xmin = lower_cri,
  xmax = upper_cri
)) +
  geom_pointrange() +
  geom_vline(xintercept = 0, linetype = "dashed", color = "red") +
  xlim(-50, 50) +
  labs(
    title = "Cumberland County",
    x = "Percentage Change in Rt",
    y = "Policy Change"
  ) +
  theme_bw() +
  theme(
    axis.title.x = element_text(size = 12),
    axis.title.y = element_text(size = 12),
    axis.text.x = element_text(size = 9),
    axis.text.y = element_text(size = 9)
  ) +
  scale_y_discrete(labels = function(x) str_wrap(x, width = 20))
```

Display plot.

```{r}
plot_Rt_percentage_change
```

Save plot as a TIFF file.

```{r}
tiff(
  paste0(prefix, "_percentage_change_policy_change_Rt.tiff"),
  width = 5,
  height = 4,
  units = "in",
  res = 300
)
print(plot_Rt_percentage_change)
dev.off()
```

## Androscoggin County

Set prefix for output filenames.

```{r}
prefix <- "Androscoggin"
```

### Incidence Model

Display COVID-19 delay distribution.

```{r}
View(covid_delay_dist)
```

Record start time of incidence model fitting process.

```{r}
start_time <- Sys.time()
```

Fit incidence model using reported (imputed) case counts and COVID-19 delay distribution.

```{r}
Androscoggin_model <- fit_incidence(
  reported = Androscoggin$I,
  delay_dist = covid_delay_dist$case,
  dof_grid = seq(40, 60, 2)
)
```

Extract best degree of freedom.

```{r}
best_dof <- Androscoggin_model$best_dof
print(paste("Best Degree of Freedom:", best_dof))
```

Save parameters to a CSV file.

```{r}
best_params <- data.frame(Best_Degree_of_Freedom = best_dof)
write.csv(best_params, paste0(prefix, "_best_dof.csv"), row.names = FALSE)
```

Record end time of fitting process and print elapsed time.

```{r}
end_time <- Sys.time()
print(end_time - start_time)
```

Save fitted incidence model to an RDS file.

```{r}
saveRDS(Androscoggin_model, paste0(prefix, "_model.rds"))
```

Save 'Isamps' matrix (fitted incidence samples) to a CSV file.

```{r}
write.csv(Androscoggin_model$Isamps, paste0(prefix, "_model_Isamps.csv"), row.names = FALSE)
```

Extract median and 95% CrI from the deconvoluted samples.

```{r}
sample0_median_cri <- deconvoluted_sample_median_cri(
  model = Androscoggin_model,
  Androscoggin
)
```

Simulate 10 hypothetical case time series using a scaled incidence model.

```{r}
m0 <- multiplier_process(
  model = Androscoggin_model,
  multiplier = 4,
  num_hypothetical_time_series = 10
)
```

### 7-Day Sliding Window Rt

Record start time of Rt estimation process.

```{r}
start_time <- Sys.time()
```

Estimate Rt using a 7-day sliding window with Omicron-specific parameters.

```{r}
r_m0 <- sliding_window_Rt(
  sample0_median_cri,
  m0 = m0,
  mean_si = 2.9,
  std_si = 1.64
)
```

Record end time of Rt estimation process and print elapsed time.

```{r}
end_time <- Sys.time()
print(end_time - start_time)
```

Save Rt estimation results to an RDS file.

```{r}
saveRDS(r_m0, paste0(prefix, "_model_r_m0.rds"))
```

Record start time of the posterior extraction process.

```{r}
start_time <- Sys.time()
```

Extract 10 samples from the posterior distribution of 10,000 Rt time series.

```{r}
sample_r_m0_df <- posterior_distribution_extraction(
  sample0_median_cri,
  r_m0 = r_m0,
  n = 10
)
```

Record end time of posterior extraction process and print elapsed time.

```{r}
end_time <- Sys.time()
print(end_time - start_time)
```

Save extracted Rt samples to an RDS file.

```{r}
saveRDS(sample_r_m0_df, paste0(prefix, "_model_sample_r_m0_df.rds"))
```

### 3-Panel Plot of Case Counts and Rt Estimates

Define date range and x-axis breaks.

```{r}
start_date_3_panel_plot <- as.Date("2020-01-01")
end_date_3_panel_plot   <- as.Date("2023-02-28")
breaks <- seq(as.Date("2020-01-01"), as.Date("2023-02-01"), by = "3 months")
```

Helper function to set theme for plots:

```{r}
plot_set_theme <- function() {
  theme_classic() +
    theme(
    axis.text.x = element_text(size = 12),
    axis.text.y = element_text(size = 12)
    )
}
```

Plot 1: Observed Case Counts (grey points) and Deconvoluted Case Counts (black line)

```{r}
plot_case_counts <- ggplot() +
  geom_point(
    data = Androscoggin,
    aes(x = dates, y = I),
    shape = 3, color = "grey"
  ) +
  geom_line(
    data = sample0_median_cri,
    aes(x = dates, y = median),
    color = 'black'
  ) +
  scale_x_date(
    breaks = breaks,
    labels = date_format("%b\n%Y"),
    limits = c(start_date_3_panel_plot, end_date_3_panel_plot)
  ) +
  labs(
    y = "Case Counts",
    x = "Date"
  ) +
  plot_set_theme()
```

Plot 2: Estimated New Infections

```{r}
m0_median_cri <- plot_infection_count(m0, Androscoggin)  # Function to generate median and 95% CrI for estimated infections

plot_estimated_infections <- ggplot(m0_median_cri) +
  geom_line(
    aes(x = dates, y = median),
    color = 'black'
  ) +
  geom_ribbon(
    aes(x = dates, ymin = lower, ymax = upper),
    linetype = 2,
    alpha = 0.2
  ) +
  scale_x_date(
    limits = c(start_date_3_panel_plot, end_date_3_panel_plot),
    breaks = breaks,
    labels = date_format("%b\n%Y")
  ) +
  labs(
    y = "Estimated No.\nof Infections",
    x = "Estimated Date of Infection"
  ) +
  plot_set_theme()
```

Plot 3: Rt

```{r}
plot_Rt <- ggplot(sample_r_m0_df, aes(x = dates, y = median)) +
  geom_line(
    color = "black"
  ) +
  geom_ribbon(
    aes(x = dates, ymin = lower, ymax = upper),
    alpha = 0.2
  ) +
  geom_hline(
    yintercept = 1,
    linetype = 2
  ) +
  scale_x_date(
    limits = c(start_date_3_panel_plot, end_date_3_panel_plot),
    breaks = breaks,
    labels = date_format("%b\n%Y")
  ) +
  scale_y_continuous(
    limits = c(0, 2)
  ) +
  labs(
    y = expression(R[t]),
    x = "Estimated Date of Infection"
  ) +
  plot_set_theme()
```

Display plots.

```{r}
grid::grid.newpage()
grid::grid.draw(rbind(
  ggplotGrob(plot_case_counts),
  ggplotGrob(plot_estimated_infections),
  ggplotGrob(plot_Rt)
))
```

Save plots as a TIFF file.

```{r}
tiff(
  filename = paste0(prefix, "_plot_3_panel_case_counts_Rt.tiff"),
  width = 10,
  height = 12,
  units = "in",
  res = 300
)
grid::grid.newpage()
grid::grid.draw(rbind(
  ggplotGrob(plot_case_counts),
  ggplotGrob(plot_estimated_infections),
  ggplotGrob(plot_Rt)
))
dev.off()
```

### Policy Change Rt

Define date range for Rt estimation.

```{r}
start_date_policy_change_Rt <- as.Date("2020-01-22")  # The first date in the JHU dataset is 2020-01-22
end_date_policy_change_Rt   <- as.Date("2020-12-15")  # The analysis was concluded on 2020-12-15 to ensure the time frame predominantly reflects the transmission dynamics before the widespread distribution of COVID-19 vaccines, which became available in the United States on 2020-12-14.
```

Define dates for major policy changes.

```{r}
policy_change_date <- as.Date(c(
  "2020-04-02", "2020-05-01", "2020-05-31", 
  "2020-07-08", "2020-09-08", "2020-10-13", "2020-11-04"
))
```

Calculate the number of days since the estimation start date for each policy change.

```{r}
policy_change_number_of_days <- as.integer(
  policy_change_date - start_date_policy_change_Rt + 1
)
```

Define time windows for Rt estimation between policy changes.

```{r}
t_start <- c(2, policy_change_number_of_days)  # The start of each window: begins on day 2 and includes the day of each policy change
t_end <- c(policy_change_number_of_days - 1, as.integer(end_date_policy_change_Rt - start_date_policy_change_Rt + 1))  # The end of each window: one day before each policy change or the last day of analysis
```

Record start time of Rt estimation process.

```{r}
start_time <- Sys.time()
```

Estimate Rt for each time window using a sample-based approach. The estimation uses a mean serial interval of 2.9 days and a standard deviation of 1.64 days. 10 iterations are performed to increase robustness.

```{r}
sample_pcr_m0_df <- policy_change_Rt1(
  t_start = t_start,
  t_end = t_end,
  m0 = m0,
  sample0_median_cri = sample0_median_cri,
  n = 10,
  mean_si = 2.9,
  std_si = 1.64
)
```

Record end time of Rt estimation process and print elapsed time.

```{r}
end_time <- Sys.time()
print(end_time - start_time)
```

Save Rt estimation results to an RDS file.

```{r}
saveRDS(sample_pcr_m0_df, paste0(prefix, "_model_sample_pcr_m0_df.rds"))
```

Convert results to long format.

```{r}
sample_pcr_m0_df2long <- policy_change_Rt2(
  sample0_median_cri,
  sample_pcr_m0_df
)
```

Save long-format results to an RDS file.

```{r}
saveRDS(sample_pcr_m0_df2long, paste0(prefix, "_model_sample_pcr_m0_df2long.rds"))
```

Create a dataframe to store dates and labels for policy change events.

```{r}
policy_change_df <- data.frame(
  date = policy_change_date,
  y = c(1.8, 0.2, 1.8, 0.2, 1.8, 0.2, 1.8),
  event = c("A", "B", "C", "D", "E", "F", "G")
)
```

Plot estimated Rt over time with 95% CrI and policy change annotations.

```{r}
plot_policy_change_Rt <- ggplot(
  sample_pcr_m0_df2long,
  aes(x = dates, y = median, group = time_window)
  ) +
  geom_line(color = "black") +
  geom_ribbon(
    aes(ymin = lower, ymax = upper),
    alpha = 0.2
  ) +
  geom_hline(
    yintercept = 1,
    linetype = 2,
    color = "red"
  ) +
  geom_vline(
    xintercept = policy_change_df$date,
    color = "blue",
    linetype = "dotted"
  ) +
  annotate(
    geom = "label",
    x = policy_change_df$date,
    y = policy_change_df$y,
    label = policy_change_df$event,
    size = 4,
    fontface = "bold",
    color = "blue") +
  scale_x_date(
    limits = as.Date(c("2020-01-01", "2020-12-31")),
    breaks = seq(
      as.Date("2020-01-01"),
      as.Date("2020-12-01"),
      by = "1 month"
    ),
    labels = scales::date_format("%b")
  ) +
  scale_y_continuous(limits = c(0, 2)) +
  labs(
    x = "Estimated Date of Infection (2020)",
    y = bquote(Policy ~ Change ~ R[t])
  ) +
  ggtitle("Androscoggin County") +
  theme_classic() +
  theme(
    axis.title.x = element_text(size = 12),
    axis.title.y = element_text(size = 12),
    axis.text.x = element_text(size = 10),
    axis.text.y = element_text(size = 12)
  )

plot_policy_change_Rt
```

Save plot as a TIFF file.

```{r}
tiff(
  paste0(prefix, "_policy_change_Rt.tiff"),
  width = 5,
  height = 4,
  units = "in",
  res = 300
)
print(plot_policy_change_Rt)
dev.off()
```

### Median Percentage Change in Rt with 95% CrI by Policy Change

Calculate median percentage change in Rt with 95% CrI for each policy change.

```{r}
policy_change_Rt_list <- percentage_change_policy_change_Rt1(sample_pcr_m0_df)
sample_percentage_change_list <- percentage_change_policy_change_Rt2(policy_change_Rt_list)
policy_change_Rt_df <- as.data.frame(percentage_change_policy_change_Rt3(policy_change_Rt_list))
```

Create a dataframe to store results.

```{r}
Rt_percentage_change_df <- data.frame(
  change = policy_change_Rt_list$change_summary$change,
  median = policy_change_Rt_df$median,
  lower_cri = policy_change_Rt_df$lower_cri,
  upper_cri = policy_change_Rt_df$upper_cri
)
colnames(Rt_percentage_change_df) <- c("change", "median", "lower_cri", "upper_cri")
Rt_percentage_change_df <- cbind(region = prefix, Rt_percentage_change_df)
```

Define descriptive labels for each policy change.

```{r}
percentage_change_policy_change_labels <- c(
  "1" = "Stay Healthy at Home Directive",
  "2" = "Re-opening (Stage 1)",
  "3" = "Gradual Easing of Restrictions",
  "4" = "Face Covering Mandate (Certain Businesses)",
  "5" = "School Re-opening",
  "6" = "Re-opening (Stage 4)",
  "7" = "Face Covering Mandate (All Public Settings)"
)
```

Assign descriptive labels to 'change' column values.

```{r}
Rt_percentage_change_df$change <- factor(Rt_percentage_change_df$change, labels = percentage_change_policy_change_labels)
```

Save policy change results to an RDS file.

```{r}
saveRDS(policy_change_Rt_list, paste0(prefix, "_model_sample_pcr_m0_df2long.rds"))
```

Save dataframe to a CSV file.

```{r}
write.csv(
  Rt_percentage_change_df,
  paste0(prefix, "_percentage_change_policy_change.csv"),
  row.names = FALSE
)
```

Save dataframe to R environment.

```{r}
percentage_change_policy_change_dataframe_name <- paste0("percentage_change_policy_change_", prefix)
assign(percentage_change_policy_change_dataframe_name, Rt_percentage_change_df, envir = .GlobalEnv)
```

Create a forest plot for median Rt percentage change with 95% CrI.

```{r}
plot_Rt_percentage_change <- ggplot(Rt_percentage_change_df, aes(
  x = median,
  y = fct_rev(change),
  xmin = lower_cri,
  xmax = upper_cri
)) +
  geom_pointrange() +
  geom_vline(xintercept = 0, linetype = "dashed", color = "red") +
  xlim(-50, 50) +
  labs(
    title = "Androscoggin County",
    x = "Percentage Change in Rt",
    y = "Policy Change"
  ) +
  theme_bw() +
  theme(
    axis.title.x = element_text(size = 12),
    axis.title.y = element_text(size = 12),
    axis.text.x = element_text(size = 9),
    axis.text.y = element_text(size = 9)
  ) +
  scale_y_discrete(labels = function(x) str_wrap(x, width = 20))
```

Display plot.

```{r}
plot_Rt_percentage_change
```

Save plot as a TIFF file.

```{r}
tiff(
  paste0(prefix, "_percentage_change_policy_change_Rt.tiff"),
  width = 5,
  height = 4,
  units = "in",
  res = 300
)
print(plot_Rt_percentage_change)
dev.off()
```

## Franklin County

Set prefix for output filenames.

```{r}
prefix <- "Franklin"
```

### Incidence Model

Display COVID-19 delay distribution.

```{r}
View(covid_delay_dist)
```

Record start time of incidence model fitting process.

```{r}
start_time <- Sys.time()
```

Fit incidence model using reported (imputed) case counts and COVID-19 delay distribution.

```{r}
Franklin_model <- fit_incidence(
  reported = Franklin$I,
  delay_dist = covid_delay_dist$case,
  dof_grid = seq(40, 60, 2)
)
```

Extract best degree of freedom.

```{r}
best_dof <- Franklin_model$best_dof
print(paste("Best Degree of Freedom:", best_dof))
```

Save parameters to a CSV file.

```{r}
best_params <- data.frame(Best_Degree_of_Freedom = best_dof)
write.csv(best_params, paste0(prefix, "_best_dof.csv"), row.names = FALSE)
```

Record end time of fitting process and print elapsed time.

```{r}
end_time <- Sys.time()
print(end_time - start_time)
```

Save fitted incidence model to an RDS file.

```{r}
saveRDS(Franklin_model, paste0(prefix, "_model.rds"))
```

Save 'Isamps' matrix (fitted incidence samples) to a CSV file.

```{r}
write.csv(Franklin_model$Isamps, paste0(prefix, "_model_Isamps.csv"), row.names = FALSE)
```

Extract median and 95% CrI from the deconvoluted samples.

```{r}
sample0_median_cri <- deconvoluted_sample_median_cri(
  model = Franklin_model,
  Franklin
)
```

Simulate 10 hypothetical case time series using a scaled incidence model.

```{r}
m0 <- multiplier_process(
  model = Franklin_model,
  multiplier = 4,
  num_hypothetical_time_series = 10
)
```

### 7-Day Sliding Window Rt

Record start time of Rt estimation process.

```{r}
start_time <- Sys.time()
```

Estimate Rt using a 7-day sliding window with Omicron-specific parameters.

```{r}
r_m0 <- sliding_window_Rt(
  sample0_median_cri,
  m0 = m0,
  mean_si = 2.9,
  std_si = 1.64
)
```

Record end time of Rt estimation process and print elapsed time.

```{r}
end_time <- Sys.time()
print(end_time - start_time)
```

Save Rt estimation results to an RDS file.

```{r}
saveRDS(r_m0, paste0(prefix, "_model_r_m0.rds"))
```

Record start time of the posterior extraction process.

```{r}
start_time <- Sys.time()
```

Extract 10 samples from the posterior distribution of 10,000 Rt time series.

```{r}
sample_r_m0_df <- posterior_distribution_extraction(
  sample0_median_cri,
  r_m0 = r_m0,
  n = 10
)
```

Record end time of posterior extraction process and print elapsed time.

```{r}
end_time <- Sys.time()
print(end_time - start_time)
```

Save extracted Rt samples to an RDS file.

```{r}
saveRDS(sample_r_m0_df, paste0(prefix, "_model_sample_r_m0_df.rds"))
```

### 3-Panel Plot of Case Counts and Rt Estimates

Define date range and x-axis breaks.

```{r}
start_date_3_panel_plot <- as.Date("2020-01-01")
end_date_3_panel_plot   <- as.Date("2023-02-28")
breaks <- seq(as.Date("2020-01-01"), as.Date("2023-02-01"), by = "3 months")
```

Helper function to set theme for plots:

```{r}
plot_set_theme <- function() {
  theme_classic() +
    theme(
    axis.text.x = element_text(size = 12),
    axis.text.y = element_text(size = 12)
    )
}
```

Plot 1: Observed Case Counts (grey points) and Deconvoluted Case Counts (black line)

```{r}
plot_case_counts <- ggplot() +
  geom_point(
    data = Franklin,
    aes(x = dates, y = I),
    shape = 3, color = "grey"
  ) +
  geom_line(
    data = sample0_median_cri,
    aes(x = dates, y = median),
    color = 'black'
  ) +
  scale_x_date(
    breaks = breaks,
    labels = date_format("%b\n%Y"),
    limits = c(start_date_3_panel_plot, end_date_3_panel_plot)
  ) +
  labs(
    y = "Case Counts",
    x = "Date"
  ) +
  plot_set_theme()
```

Plot 2: Estimated New Infections

```{r}
m0_median_cri <- plot_infection_count(m0, Franklin)  # Function to generate median and 95% CrI for estimated infections

plot_estimated_infections <- ggplot(m0_median_cri) +
  geom_line(
    aes(x = dates, y = median),
    color = 'black'
  ) +
  geom_ribbon(
    aes(x = dates, ymin = lower, ymax = upper),
    linetype = 2,
    alpha = 0.2
  ) +
  scale_x_date(
    limits = c(start_date_3_panel_plot, end_date_3_panel_plot),
    breaks = breaks,
    labels = date_format("%b\n%Y")
  ) +
  labs(
    y = "Estimated No.\nof Infections",
    x = "Estimated Date of Infection"
  ) +
  plot_set_theme()
```

Plot 3: Rt

```{r}
plot_Rt <- ggplot(sample_r_m0_df, aes(x = dates, y = median)) +
  geom_line(
    color = "black"
  ) +
  geom_ribbon(
    aes(x = dates, ymin = lower, ymax = upper),
    alpha = 0.2
  ) +
  geom_hline(
    yintercept = 1,
    linetype = 2
  ) +
  scale_x_date(
    limits = c(start_date_3_panel_plot, end_date_3_panel_plot),
    breaks = breaks,
    labels = date_format("%b\n%Y")
  ) +
  scale_y_continuous(
    limits = c(0, 2)
  ) +
  labs(
    y = expression(R[t]),
    x = "Estimated Date of Infection"
  ) +
  plot_set_theme()
```

Display plots.

```{r}
grid::grid.newpage()
grid::grid.draw(rbind(
  ggplotGrob(plot_case_counts),
  ggplotGrob(plot_estimated_infections),
  ggplotGrob(plot_Rt)
))
```

Save plots as a TIFF file.

```{r}
tiff(
  filename = paste0(prefix, "_plot_3_panel_case_counts_Rt.tiff"),
  width = 10,
  height = 12,
  units = "in",
  res = 300
)
grid::grid.newpage()
grid::grid.draw(rbind(
  ggplotGrob(plot_case_counts),
  ggplotGrob(plot_estimated_infections),
  ggplotGrob(plot_Rt)
))
dev.off()
```

### Policy Change Rt

Define date range for Rt estimation.

```{r}
start_date_policy_change_Rt <- as.Date("2020-01-22")  # The first date in the JHU dataset is 2020-01-22
end_date_policy_change_Rt   <- as.Date("2020-12-15")  # The analysis was concluded on 2020-12-15 to ensure the time frame predominantly reflects the transmission dynamics before the widespread distribution of COVID-19 vaccines, which became available in the United States on 2020-12-14.
```

Define dates for major policy changes.

```{r}
policy_change_date <- as.Date(c(
  "2020-04-02", "2020-05-01", "2020-05-31", 
  "2020-07-08", "2020-09-08", "2020-10-13", "2020-11-04"
))
```

Calculate the number of days since the estimation start date for each policy change.

```{r}
policy_change_number_of_days <- as.integer(
  policy_change_date - start_date_policy_change_Rt + 1
)
```

Define time windows for Rt estimation between policy changes.

```{r}
t_start <- c(2, policy_change_number_of_days)  # The start of each window: begins on day 2 and includes the day of each policy change
t_end <- c(policy_change_number_of_days - 1, as.integer(end_date_policy_change_Rt - start_date_policy_change_Rt + 1))  # The end of each window: one day before each policy change or the last day of analysis
```

Record start time of Rt estimation process.

```{r}
start_time <- Sys.time()
```

Estimate Rt for each time window using a sample-based approach. The estimation uses a mean serial interval of 2.9 days and a standard deviation of 1.64 days. 10 iterations are performed to increase robustness.

```{r}
sample_pcr_m0_df <- policy_change_Rt1(
  t_start = t_start,
  t_end = t_end,
  m0 = m0,
  sample0_median_cri = sample0_median_cri,
  n = 10,
  mean_si = 2.9,
  std_si = 1.64
)
```

Record end time of Rt estimation process and print elapsed time.

```{r}
end_time <- Sys.time()
print(end_time - start_time)
```

Save Rt estimation results to an RDS file.

```{r}
saveRDS(sample_pcr_m0_df, paste0(prefix, "_model_sample_pcr_m0_df.rds"))
```

Convert results to long format.

```{r}
sample_pcr_m0_df2long <- policy_change_Rt2(
  sample0_median_cri,
  sample_pcr_m0_df
)
```

Save long-format results to an RDS file.

```{r}
saveRDS(sample_pcr_m0_df2long, paste0(prefix, "_model_sample_pcr_m0_df2long.rds"))
```

Create a dataframe to store dates and labels for policy change events.

```{r}
policy_change_df <- data.frame(
  date = policy_change_date,
  y = c(1.8, 0.2, 1.8, 0.2, 1.8, 0.2, 1.8),
  event = c("A", "B", "C", "D", "E", "F", "G")
)
```

Plot estimated Rt over time with 95% CrI and policy change annotations.

```{r}
plot_policy_change_Rt <- ggplot(
  sample_pcr_m0_df2long,
  aes(x = dates, y = median, group = time_window)
  ) +
  geom_line(color = "black") +
  geom_ribbon(
    aes(ymin = lower, ymax = upper),
    alpha = 0.2
  ) +
  geom_hline(
    yintercept = 1,
    linetype = 2,
    color = "red"
  ) +
  geom_vline(
    xintercept = policy_change_df$date,
    color = "blue",
    linetype = "dotted"
  ) +
  annotate(
    geom = "label",
    x = policy_change_df$date,
    y = policy_change_df$y,
    label = policy_change_df$event,
    size = 4,
    fontface = "bold",
    color = "blue") +
  scale_x_date(
    limits = as.Date(c("2020-01-01", "2020-12-31")),
    breaks = seq(
      as.Date("2020-01-01"),
      as.Date("2020-12-01"),
      by = "1 month"
    ),
    labels = scales::date_format("%b")
  ) +
  scale_y_continuous(limits = c(0, 2)) +
  labs(
    x = "Estimated Date of Infection (2020)",
    y = bquote(Policy ~ Change ~ R[t])
  ) +
  ggtitle("Franklin County") +
  theme_classic() +
  theme(
    axis.title.x = element_text(size = 12),
    axis.title.y = element_text(size = 12),
    axis.text.x = element_text(size = 10),
    axis.text.y = element_text(size = 12)
  )

plot_policy_change_Rt
```

Save plot as a TIFF file.

```{r}
tiff(
  paste0(prefix, "_policy_change_Rt.tiff"),
  width = 5,
  height = 4,
  units = "in",
  res = 300
)
print(plot_policy_change_Rt)
dev.off()
```

### Median Percentage Change in Rt with 95% CrI by Policy Change

Calculate median percentage change in Rt with 95% CrI for each policy change.

```{r}
policy_change_Rt_list <- percentage_change_policy_change_Rt1(sample_pcr_m0_df)
sample_percentage_change_list <- percentage_change_policy_change_Rt2(policy_change_Rt_list)
policy_change_Rt_df <- as.data.frame(percentage_change_policy_change_Rt3(policy_change_Rt_list))
```

Create a dataframe to store results.

```{r}
Rt_percentage_change_df <- data.frame(
  change = policy_change_Rt_list$change_summary$change,
  median = policy_change_Rt_df$median,
  lower_cri = policy_change_Rt_df$lower_cri,
  upper_cri = policy_change_Rt_df$upper_cri
)
colnames(Rt_percentage_change_df) <- c("change", "median", "lower_cri", "upper_cri")
Rt_percentage_change_df <- cbind(region = prefix, Rt_percentage_change_df)
```

Define descriptive labels for each policy change.

```{r}
percentage_change_policy_change_labels <- c(
  "1" = "Stay Healthy at Home Directive",
  "2" = "Re-opening (Stage 1)",
  "3" = "Gradual Easing of Restrictions",
  "4" = "Face Covering Mandate (Certain Businesses)",
  "5" = "School Re-opening",
  "6" = "Re-opening (Stage 4)",
  "7" = "Face Covering Mandate (All Public Settings)"
)
```

Assign descriptive labels to 'change' column values.

```{r}
Rt_percentage_change_df$change <- factor(Rt_percentage_change_df$change, labels = percentage_change_policy_change_labels)
```

Save policy change results to an RDS file.

```{r}
saveRDS(policy_change_Rt_list, paste0(prefix, "_model_sample_pcr_m0_df2long.rds"))
```

Save dataframe to a CSV file.

```{r}
write.csv(
  Rt_percentage_change_df,
  paste0(prefix, "_percentage_change_policy_change.csv"),
  row.names = FALSE
)
```

Save dataframe to R environment.

```{r}
percentage_change_policy_change_dataframe_name <- paste0("percentage_change_policy_change_", prefix)
assign(percentage_change_policy_change_dataframe_name, Rt_percentage_change_df, envir = .GlobalEnv)
```

Create a forest plot for median Rt percentage change with 95% CrI.

```{r}
plot_Rt_percentage_change <- ggplot(Rt_percentage_change_df, aes(
  x = median,
  y = fct_rev(change),
  xmin = lower_cri,
  xmax = upper_cri
)) +
  geom_pointrange() +
  geom_vline(xintercept = 0, linetype = "dashed", color = "red") +
  xlim(-50, 50) +
  labs(
    title = "Franklin County",
    x = "Percentage Change in Rt",
    y = "Policy Change"
  ) +
  theme_bw() +
  theme(
    axis.title.x = element_text(size = 12),
    axis.title.y = element_text(size = 12),
    axis.text.x = element_text(size = 9),
    axis.text.y = element_text(size = 9)
  ) +
  scale_y_discrete(labels = function(x) str_wrap(x, width = 20))
```

Display plot.

```{r}
plot_Rt_percentage_change
```

Save plot as a TIFF file.

```{r}
tiff(
  paste0(prefix, "_percentage_change_policy_change_Rt.tiff"),
  width = 5,
  height = 4,
  units = "in",
  res = 300
)
print(plot_Rt_percentage_change)
dev.off()
```

## Oxford County

Set prefix for output filenames.

```{r}
prefix <- "Oxford"
```

### Incidence Model

Display COVID-19 delay distribution.

```{r}
View(covid_delay_dist)
```

Record start time of incidence model fitting process.

```{r}
start_time <- Sys.time()
```

Fit incidence model using reported (imputed) case counts and COVID-19 delay distribution.

```{r}
Oxford_model <- fit_incidence(
  reported = Oxford$I,
  delay_dist = covid_delay_dist$case,
  dof_grid = seq(40, 60, 2)
)
```

Extract best degree of freedom.

```{r}
best_dof <- Oxford_model$best_dof
print(paste("Best Degree of Freedom:", best_dof))
```

Save parameters to a CSV file.

```{r}
best_params <- data.frame(Best_Degree_of_Freedom = best_dof)
write.csv(best_params, paste0(prefix, "_best_dof.csv"), row.names = FALSE)
```

Record end time of fitting process and print elapsed time.

```{r}
end_time <- Sys.time()
print(end_time - start_time)
```

Save fitted incidence model to an RDS file.

```{r}
saveRDS(Oxford_model, paste0(prefix, "_model.rds"))
```

Save 'Isamps' matrix (fitted incidence samples) to a CSV file.

```{r}
write.csv(Oxford_model$Isamps, paste0(prefix, "_model_Isamps.csv"), row.names = FALSE)
```

Extract median and 95% CrI from the deconvoluted samples.

```{r}
sample0_median_cri <- deconvoluted_sample_median_cri(
  model = Oxford_model,
  Oxford
)
```

Simulate 10 hypothetical case time series using a scaled incidence model.

```{r}
m0 <- multiplier_process(
  model = Oxford_model,
  multiplier = 4,
  num_hypothetical_time_series = 10
)
```

### 7-Day Sliding Window Rt

Record start time of Rt estimation process.

```{r}
start_time <- Sys.time()
```

Estimate Rt using a 7-day sliding window with Omicron-specific parameters.

```{r}
r_m0 <- sliding_window_Rt(
  sample0_median_cri,
  m0 = m0,
  mean_si = 2.9,
  std_si = 1.64
)
```

Record end time of Rt estimation process and print elapsed time.

```{r}
end_time <- Sys.time()
print(end_time - start_time)
```

Save Rt estimation results to an RDS file.

```{r}
saveRDS(r_m0, paste0(prefix, "_model_r_m0.rds"))
```

Record start time of the posterior extraction process.

```{r}
start_time <- Sys.time()
```

Extract 10 samples from the posterior distribution of 10,000 Rt time series.

```{r}
sample_r_m0_df <- posterior_distribution_extraction(
  sample0_median_cri,
  r_m0 = r_m0,
  n = 10
)
```

Record end time of posterior extraction process and print elapsed time.

```{r}
end_time <- Sys.time()
print(end_time - start_time)
```

Save extracted Rt samples to an RDS file.

```{r}
saveRDS(sample_r_m0_df, paste0(prefix, "_model_sample_r_m0_df.rds"))
```

### 3-Panel Plot of Case Counts and Rt Estimates

Define date range and x-axis breaks.

```{r}
start_date_3_panel_plot <- as.Date("2020-01-01")
end_date_3_panel_plot   <- as.Date("2023-02-28")
breaks <- seq(as.Date("2020-01-01"), as.Date("2023-02-01"), by = "3 months")
```

Helper function to set theme for plots:

```{r}
plot_set_theme <- function() {
  theme_classic() +
    theme(
    axis.text.x = element_text(size = 12),
    axis.text.y = element_text(size = 12)
    )
}
```

Plot 1: Observed Case Counts (grey points) and Deconvoluted Case Counts (black line)

```{r}
plot_case_counts <- ggplot() +
  geom_point(
    data = Oxford,
    aes(x = dates, y = I),
    shape = 3, color = "grey"
  ) +
  geom_line(
    data = sample0_median_cri,
    aes(x = dates, y = median),
    color = 'black'
  ) +
  scale_x_date(
    breaks = breaks,
    labels = date_format("%b\n%Y"),
    limits = c(start_date_3_panel_plot, end_date_3_panel_plot)
  ) +
  labs(
    y = "Case Counts",
    x = "Date"
  ) +
  plot_set_theme()
```

Plot 2: Estimated New Infections

```{r}
m0_median_cri <- plot_infection_count(m0, Oxford)  # Function to generate median and 95% CrI for estimated infections

plot_estimated_infections <- ggplot(m0_median_cri) +
  geom_line(
    aes(x = dates, y = median),
    color = 'black'
  ) +
  geom_ribbon(
    aes(x = dates, ymin = lower, ymax = upper),
    linetype = 2,
    alpha = 0.2
  ) +
  scale_x_date(
    limits = c(start_date_3_panel_plot, end_date_3_panel_plot),
    breaks = breaks,
    labels = date_format("%b\n%Y")
  ) +
  labs(
    y = "Estimated No.\nof Infections",
    x = "Estimated Date of Infection"
  ) +
  plot_set_theme()
```

Plot 3: Rt

```{r}
plot_Rt <- ggplot(sample_r_m0_df, aes(x = dates, y = median)) +
  geom_line(
    color = "black"
  ) +
  geom_ribbon(
    aes(x = dates, ymin = lower, ymax = upper),
    alpha = 0.2
  ) +
  geom_hline(
    yintercept = 1,
    linetype = 2
  ) +
  scale_x_date(
    limits = c(start_date_3_panel_plot, end_date_3_panel_plot),
    breaks = breaks,
    labels = date_format("%b\n%Y")
  ) +
  scale_y_continuous(
    limits = c(0, 2)
  ) +
  labs(
    y = expression(R[t]),
    x = "Estimated Date of Infection"
  ) +
  plot_set_theme()
```

Display plots.

```{r}
grid::grid.newpage()
grid::grid.draw(rbind(
  ggplotGrob(plot_case_counts),
  ggplotGrob(plot_estimated_infections),
  ggplotGrob(plot_Rt)
))
```

Save plots as a TIFF file.

```{r}
tiff(
  filename = paste0(prefix, "_plot_3_panel_case_counts_Rt.tiff"),
  width = 10,
  height = 12,
  units = "in",
  res = 300
)
grid::grid.newpage()
grid::grid.draw(rbind(
  ggplotGrob(plot_case_counts),
  ggplotGrob(plot_estimated_infections),
  ggplotGrob(plot_Rt)
))
dev.off()
```

### Policy Change Rt

Define date range for Rt estimation.

```{r}
start_date_policy_change_Rt <- as.Date("2020-01-22")  # The first date in the JHU dataset is 2020-01-22
end_date_policy_change_Rt   <- as.Date("2020-12-15")  # The analysis was concluded on 2020-12-15 to ensure the time frame predominantly reflects the transmission dynamics before the widespread distribution of COVID-19 vaccines, which became available in the United States on 2020-12-14.
```

Define dates for major policy changes.

```{r}
policy_change_date <- as.Date(c(
  "2020-04-02", "2020-05-01", "2020-05-31", 
  "2020-07-08", "2020-09-08", "2020-10-13", "2020-11-04"
))
```

Calculate the number of days since the estimation start date for each policy change.

```{r}
policy_change_number_of_days <- as.integer(
  policy_change_date - start_date_policy_change_Rt + 1
)
```

Define time windows for Rt estimation between policy changes.

```{r}
t_start <- c(2, policy_change_number_of_days)  # The start of each window: begins on day 2 and includes the day of each policy change
t_end <- c(policy_change_number_of_days - 1, as.integer(end_date_policy_change_Rt - start_date_policy_change_Rt + 1))  # The end of each window: one day before each policy change or the last day of analysis
```

Record start time of Rt estimation process.

```{r}
start_time <- Sys.time()
```

Estimate Rt for each time window using a sample-based approach. The estimation uses a mean serial interval of 2.9 days and a standard deviation of 1.64 days. 10 iterations are performed to increase robustness.

```{r}
sample_pcr_m0_df <- policy_change_Rt1(
  t_start = t_start,
  t_end = t_end,
  m0 = m0,
  sample0_median_cri = sample0_median_cri,
  n = 10,
  mean_si = 2.9,
  std_si = 1.64
)
```

Record end time of Rt estimation process and print elapsed time.

```{r}
end_time <- Sys.time()
print(end_time - start_time)
```

Save Rt estimation results to an RDS file.

```{r}
saveRDS(sample_pcr_m0_df, paste0(prefix, "_model_sample_pcr_m0_df.rds"))
```

Convert results to long format.

```{r}
sample_pcr_m0_df2long <- policy_change_Rt2(
  sample0_median_cri,
  sample_pcr_m0_df
)
```

Save long-format results to an RDS file.

```{r}
saveRDS(sample_pcr_m0_df2long, paste0(prefix, "_model_sample_pcr_m0_df2long.rds"))
```

Create a dataframe to store dates and labels for policy change events.

```{r}
policy_change_df <- data.frame(
  date = policy_change_date,
  y = c(1.8, 0.2, 1.8, 0.2, 1.8, 0.2, 1.8),
  event = c("A", "B", "C", "D", "E", "F", "G")
)
```

Plot estimated Rt over time with 95% CrI and policy change annotations.

```{r}
plot_policy_change_Rt <- ggplot(
  sample_pcr_m0_df2long,
  aes(x = dates, y = median, group = time_window)
  ) +
  geom_line(color = "black") +
  geom_ribbon(
    aes(ymin = lower, ymax = upper),
    alpha = 0.2
  ) +
  geom_hline(
    yintercept = 1,
    linetype = 2,
    color = "red"
  ) +
  geom_vline(
    xintercept = policy_change_df$date,
    color = "blue",
    linetype = "dotted"
  ) +
  annotate(
    geom = "label",
    x = policy_change_df$date,
    y = policy_change_df$y,
    label = policy_change_df$event,
    size = 4,
    fontface = "bold",
    color = "blue") +
  scale_x_date(
    limits = as.Date(c("2020-01-01", "2020-12-31")),
    breaks = seq(
      as.Date("2020-01-01"),
      as.Date("2020-12-01"),
      by = "1 month"
    ),
    labels = scales::date_format("%b")
  ) +
  scale_y_continuous(limits = c(0, 2)) +
  labs(
    x = "Estimated Date of Infection (2020)",
    y = bquote(Policy ~ Change ~ R[t])
  ) +
  ggtitle("Oxford County") +
  theme_classic() +
  theme(
    axis.title.x = element_text(size = 12),
    axis.title.y = element_text(size = 12),
    axis.text.x = element_text(size = 10),
    axis.text.y = element_text(size = 12)
  )

plot_policy_change_Rt
```

Save plot as a TIFF file.

```{r}
tiff(
  paste0(prefix, "_policy_change_Rt.tiff"),
  width = 5,
  height = 4,
  units = "in",
  res = 300
)
print(plot_policy_change_Rt)
dev.off()
```

### Median Percentage Change in Rt with 95% CrI by Policy Change

Calculate median percentage change in Rt with 95% CrI for each policy change.

```{r}
policy_change_Rt_list <- percentage_change_policy_change_Rt1(sample_pcr_m0_df)
sample_percentage_change_list <- percentage_change_policy_change_Rt2(policy_change_Rt_list)
policy_change_Rt_df <- as.data.frame(percentage_change_policy_change_Rt3(policy_change_Rt_list))
```

Create a dataframe to store results.

```{r}
Rt_percentage_change_df <- data.frame(
  change = policy_change_Rt_list$change_summary$change,
  median = policy_change_Rt_df$median,
  lower_cri = policy_change_Rt_df$lower_cri,
  upper_cri = policy_change_Rt_df$upper_cri
)
colnames(Rt_percentage_change_df) <- c("change", "median", "lower_cri", "upper_cri")
Rt_percentage_change_df <- cbind(region = prefix, Rt_percentage_change_df)
```

Define descriptive labels for each policy change.

```{r}
percentage_change_policy_change_labels <- c(
  "1" = "Stay Healthy at Home Directive",
  "2" = "Re-opening (Stage 1)",
  "3" = "Gradual Easing of Restrictions",
  "4" = "Face Covering Mandate (Certain Businesses)",
  "5" = "School Re-opening",
  "6" = "Re-opening (Stage 4)",
  "7" = "Face Covering Mandate (All Public Settings)"
)
```

Assign descriptive labels to 'change' column values.

```{r}
Rt_percentage_change_df$change <- factor(Rt_percentage_change_df$change, labels = percentage_change_policy_change_labels)
```

Save policy change results to an RDS file.

```{r}
saveRDS(policy_change_Rt_list, paste0(prefix, "_model_sample_pcr_m0_df2long.rds"))
```

Save dataframe to a CSV file.

```{r}
write.csv(
  Rt_percentage_change_df,
  paste0(prefix, "_percentage_change_policy_change.csv"),
  row.names = FALSE
)
```

Save dataframe to R environment.

```{r}
percentage_change_policy_change_dataframe_name <- paste0("percentage_change_policy_change_", prefix)
assign(percentage_change_policy_change_dataframe_name, Rt_percentage_change_df, envir = .GlobalEnv)
```

Create a forest plot for median Rt percentage change with 95% CrI.

```{r}
plot_Rt_percentage_change <- ggplot(Rt_percentage_change_df, aes(
  x = median,
  y = fct_rev(change),
  xmin = lower_cri,
  xmax = upper_cri
)) +
  geom_pointrange() +
  geom_vline(xintercept = 0, linetype = "dashed", color = "red") +
  xlim(-50, 50) +
  labs(
    title = "Oxford County",
    x = "Percentage Change in Rt",
    y = "Policy Change"
  ) +
  theme_bw() +
  theme(
    axis.title.x = element_text(size = 12),
    axis.title.y = element_text(size = 12),
    axis.text.x = element_text(size = 9),
    axis.text.y = element_text(size = 9)
  ) +
  scale_y_discrete(labels = function(x) str_wrap(x, width = 20))
```

Display plot.

```{r}
plot_Rt_percentage_change
```

Save plot as a TIFF file.

```{r}
tiff(
  paste0(prefix, "_percentage_change_policy_change_Rt.tiff"),
  width = 5,
  height = 4,
  units = "in",
  res = 300
)
print(plot_Rt_percentage_change)
dev.off()
```

## Knox County

Set prefix for output filenames.

```{r}
prefix <- "Knox"
```

### Incidence Model

Display COVID-19 delay distribution.

```{r}
View(covid_delay_dist)
```

Record start time of incidence model fitting process.

```{r}
start_time <- Sys.time()
```

Fit incidence model using reported (imputed) case counts and COVID-19 delay distribution.

```{r}
Knox_model <- fit_incidence(
  reported = Knox$I,
  delay_dist = covid_delay_dist$case,
  dof_grid = seq(40, 60, 2)
)
```

Extract best degree of freedom.

```{r}
best_dof <- Knox_model$best_dof
print(paste("Best Degree of Freedom:", best_dof))
```

Save parameters to a CSV file.

```{r}
best_params <- data.frame(Best_Degree_of_Freedom = best_dof)
write.csv(best_params, paste0(prefix, "_best_dof.csv"), row.names = FALSE)
```

Record end time of fitting process and print elapsed time.

```{r}
end_time <- Sys.time()
print(end_time - start_time)
```

Save fitted incidence model to an RDS file.

```{r}
saveRDS(Knox_model, paste0(prefix, "_model.rds"))
```

Save 'Isamps' matrix (fitted incidence samples) to a CSV file.

```{r}
write.csv(Knox_model$Isamps, paste0(prefix, "_model_Isamps.csv"), row.names = FALSE)
```

Extract median and 95% CrI from the deconvoluted samples.

```{r}
sample0_median_cri <- deconvoluted_sample_median_cri(
  model = Knox_model,
  Knox
)
```

Simulate 10 hypothetical case time series using a scaled incidence model.

```{r}
m0 <- multiplier_process(
  model = Knox_model,
  multiplier = 4,
  num_hypothetical_time_series = 10
)
```

### 7-Day Sliding Window Rt

Record start time of Rt estimation process.

```{r}
start_time <- Sys.time()
```

Estimate Rt using a 7-day sliding window with Omicron-specific parameters.

```{r}
r_m0 <- sliding_window_Rt(
  sample0_median_cri,
  m0 = m0,
  mean_si = 2.9,
  std_si = 1.64
)
```

Record end time of Rt estimation process and print elapsed time.

```{r}
end_time <- Sys.time()
print(end_time - start_time)
```

Save Rt estimation results to an RDS file.

```{r}
saveRDS(r_m0, paste0(prefix, "_model_r_m0.rds"))
```

Record start time of the posterior extraction process.

```{r}
start_time <- Sys.time()
```

Extract 10 samples from the posterior distribution of 10,000 Rt time series.

```{r}
sample_r_m0_df <- posterior_distribution_extraction(
  sample0_median_cri,
  r_m0 = r_m0,
  n = 10
)
```

Record end time of posterior extraction process and print elapsed time.

```{r}
end_time <- Sys.time()
print(end_time - start_time)
```

Save extracted Rt samples to an RDS file.

```{r}
saveRDS(sample_r_m0_df, paste0(prefix, "_model_sample_r_m0_df.rds"))
```

### 3-Panel Plot of Case Counts and Rt Estimates

Define date range and x-axis breaks.

```{r}
start_date_3_panel_plot <- as.Date("2020-01-01")
end_date_3_panel_plot   <- as.Date("2023-02-28")
breaks <- seq(as.Date("2020-01-01"), as.Date("2023-02-01"), by = "3 months")
```

Helper function to set theme for plots:

```{r}
plot_set_theme <- function() {
  theme_classic() +
    theme(
    axis.text.x = element_text(size = 12),
    axis.text.y = element_text(size = 12)
    )
}
```

Plot 1: Observed Case Counts (grey points) and Deconvoluted Case Counts (black line)

```{r}
plot_case_counts <- ggplot() +
  geom_point(
    data = Knox,
    aes(x = dates, y = I),
    shape = 3, color = "grey"
  ) +
  geom_line(
    data = sample0_median_cri,
    aes(x = dates, y = median),
    color = 'black'
  ) +
  scale_x_date(
    breaks = breaks,
    labels = date_format("%b\n%Y"),
    limits = c(start_date_3_panel_plot, end_date_3_panel_plot)
  ) +
  labs(
    y = "Case Counts",
    x = "Date"
  ) +
  plot_set_theme()
```

Plot 2: Estimated New Infections

```{r}
m0_median_cri <- plot_infection_count(m0, Knox)  # Function to generate median and 95% CrI for estimated infections

plot_estimated_infections <- ggplot(m0_median_cri) +
  geom_line(
    aes(x = dates, y = median),
    color = 'black'
  ) +
  geom_ribbon(
    aes(x = dates, ymin = lower, ymax = upper),
    linetype = 2,
    alpha = 0.2
  ) +
  scale_x_date(
    limits = c(start_date_3_panel_plot, end_date_3_panel_plot),
    breaks = breaks,
    labels = date_format("%b\n%Y")
  ) +
  labs(
    y = "Estimated No.\nof Infections",
    x = "Estimated Date of Infection"
  ) +
  plot_set_theme()
```

Plot 3: Rt

```{r}
plot_Rt <- ggplot(sample_r_m0_df, aes(x = dates, y = median)) +
  geom_line(
    color = "black"
  ) +
  geom_ribbon(
    aes(x = dates, ymin = lower, ymax = upper),
    alpha = 0.2
  ) +
  geom_hline(
    yintercept = 1,
    linetype = 2
  ) +
  scale_x_date(
    limits = c(start_date_3_panel_plot, end_date_3_panel_plot),
    breaks = breaks,
    labels = date_format("%b\n%Y")
  ) +
  scale_y_continuous(
    limits = c(0, 2)
  ) +
  labs(
    y = expression(R[t]),
    x = "Estimated Date of Infection"
  ) +
  plot_set_theme()
```

Display plots.

```{r}
grid::grid.newpage()
grid::grid.draw(rbind(
  ggplotGrob(plot_case_counts),
  ggplotGrob(plot_estimated_infections),
  ggplotGrob(plot_Rt)
))
```

Save plots as a TIFF file.

```{r}
tiff(
  filename = paste0(prefix, "_plot_3_panel_case_counts_Rt.tiff"),
  width = 10,
  height = 12,
  units = "in",
  res = 300
)
grid::grid.newpage()
grid::grid.draw(rbind(
  ggplotGrob(plot_case_counts),
  ggplotGrob(plot_estimated_infections),
  ggplotGrob(plot_Rt)
))
dev.off()
```

### Policy Change Rt

Define date range for Rt estimation.

```{r}
start_date_policy_change_Rt <- as.Date("2020-01-22")  # The first date in the JHU dataset is 2020-01-22
end_date_policy_change_Rt   <- as.Date("2020-12-15")  # The analysis was concluded on 2020-12-15 to ensure the time frame predominantly reflects the transmission dynamics before the widespread distribution of COVID-19 vaccines, which became available in the United States on 2020-12-14.
```

Define dates for major policy changes.

```{r}
policy_change_date <- as.Date(c(
  "2020-04-02", "2020-05-01", "2020-05-31", 
  "2020-07-08", "2020-09-08", "2020-10-13", "2020-11-04"
))
```

Calculate the number of days since the estimation start date for each policy change.

```{r}
policy_change_number_of_days <- as.integer(
  policy_change_date - start_date_policy_change_Rt + 1
)
```

Define time windows for Rt estimation between policy changes.

```{r}
t_start <- c(2, policy_change_number_of_days)  # The start of each window: begins on day 2 and includes the day of each policy change
t_end <- c(policy_change_number_of_days - 1, as.integer(end_date_policy_change_Rt - start_date_policy_change_Rt + 1))  # The end of each window: one day before each policy change or the last day of analysis
```

Record start time of Rt estimation process.

```{r}
start_time <- Sys.time()
```

Estimate Rt for each time window using a sample-based approach. The estimation uses a mean serial interval of 2.9 days and a standard deviation of 1.64 days. 10 iterations are performed to increase robustness.

```{r}
sample_pcr_m0_df <- policy_change_Rt1(
  t_start = t_start,
  t_end = t_end,
  m0 = m0,
  sample0_median_cri = sample0_median_cri,
  n = 10,
  mean_si = 2.9,
  std_si = 1.64
)
```

Record end time of Rt estimation process and print elapsed time.

```{r}
end_time <- Sys.time()
print(end_time - start_time)
```

Save Rt estimation results to an RDS file.

```{r}
saveRDS(sample_pcr_m0_df, paste0(prefix, "_model_sample_pcr_m0_df.rds"))
```

Convert results to long format.

```{r}
sample_pcr_m0_df2long <- policy_change_Rt2(
  sample0_median_cri,
  sample_pcr_m0_df
)
```

Save long-format results to an RDS file.

```{r}
saveRDS(sample_pcr_m0_df2long, paste0(prefix, "_model_sample_pcr_m0_df2long.rds"))
```

Create a dataframe to store dates and labels for policy change events.

```{r}
policy_change_df <- data.frame(
  date = policy_change_date,
  y = c(1.8, 0.2, 1.8, 0.2, 1.8, 0.2, 1.8),
  event = c("A", "B", "C", "D", "E", "F", "G")
)
```

Plot estimated Rt over time with 95% CrI and policy change annotations.

```{r}
plot_policy_change_Rt <- ggplot(
  sample_pcr_m0_df2long,
  aes(x = dates, y = median, group = time_window)
  ) +
  geom_line(color = "black") +
  geom_ribbon(
    aes(ymin = lower, ymax = upper),
    alpha = 0.2
  ) +
  geom_hline(
    yintercept = 1,
    linetype = 2,
    color = "red"
  ) +
  geom_vline(
    xintercept = policy_change_df$date,
    color = "blue",
    linetype = "dotted"
  ) +
  annotate(
    geom = "label",
    x = policy_change_df$date,
    y = policy_change_df$y,
    label = policy_change_df$event,
    size = 4,
    fontface = "bold",
    color = "blue") +
  scale_x_date(
    limits = as.Date(c("2020-01-01", "2020-12-31")),
    breaks = seq(
      as.Date("2020-01-01"),
      as.Date("2020-12-01"),
      by = "1 month"
    ),
    labels = scales::date_format("%b")
  ) +
  scale_y_continuous(limits = c(0, 2)) +
  labs(
    x = "Estimated Date of Infection (2020)",
    y = bquote(Policy ~ Change ~ R[t])
  ) +
  ggtitle("Knox County") +
  theme_classic() +
  theme(
    axis.title.x = element_text(size = 12),
    axis.title.y = element_text(size = 12),
    axis.text.x = element_text(size = 10),
    axis.text.y = element_text(size = 12)
  )

plot_policy_change_Rt
```

Save plot as a TIFF file.

```{r}
tiff(
  paste0(prefix, "_policy_change_Rt.tiff"),
  width = 5,
  height = 4,
  units = "in",
  res = 300
)
print(plot_policy_change_Rt)
dev.off()
```

### Median Percentage Change in Rt with 95% CrI by Policy Change

Calculate median percentage change in Rt with 95% CrI for each policy change.

```{r}
policy_change_Rt_list <- percentage_change_policy_change_Rt1(sample_pcr_m0_df)
sample_percentage_change_list <- percentage_change_policy_change_Rt2(policy_change_Rt_list)
policy_change_Rt_df <- as.data.frame(percentage_change_policy_change_Rt3(policy_change_Rt_list))
```

Create a dataframe to store results.

```{r}
Rt_percentage_change_df <- data.frame(
  change = policy_change_Rt_list$change_summary$change,
  median = policy_change_Rt_df$median,
  lower_cri = policy_change_Rt_df$lower_cri,
  upper_cri = policy_change_Rt_df$upper_cri
)
colnames(Rt_percentage_change_df) <- c("change", "median", "lower_cri", "upper_cri")
Rt_percentage_change_df <- cbind(region = prefix, Rt_percentage_change_df)
```

Define descriptive labels for each policy change.

```{r}
percentage_change_policy_change_labels <- c(
  "1" = "Stay Healthy at Home Directive",
  "2" = "Re-opening (Stage 1)",
  "3" = "Gradual Easing of Restrictions",
  "4" = "Face Covering Mandate (Certain Businesses)",
  "5" = "School Re-opening",
  "6" = "Re-opening (Stage 4)",
  "7" = "Face Covering Mandate (All Public Settings)"
)
```

Assign descriptive labels to 'change' column values.

```{r}
Rt_percentage_change_df$change <- factor(Rt_percentage_change_df$change, labels = percentage_change_policy_change_labels)
```

Save policy change results to an RDS file.

```{r}
saveRDS(policy_change_Rt_list, paste0(prefix, "_model_sample_pcr_m0_df2long.rds"))
```

Save dataframe to a CSV file.

```{r}
write.csv(
  Rt_percentage_change_df,
  paste0(prefix, "_percentage_change_policy_change.csv"),
  row.names = FALSE
)
```

Save dataframe to R environment.

```{r}
percentage_change_policy_change_dataframe_name <- paste0("percentage_change_policy_change_", prefix)
assign(percentage_change_policy_change_dataframe_name, Rt_percentage_change_df, envir = .GlobalEnv)
```

Create a forest plot for median Rt percentage change with 95% CrI.

```{r}
plot_Rt_percentage_change <- ggplot(Rt_percentage_change_df, aes(
  x = median,
  y = fct_rev(change),
  xmin = lower_cri,
  xmax = upper_cri
)) +
  geom_pointrange() +
  geom_vline(xintercept = 0, linetype = "dashed", color = "red") +
  xlim(-50, 50) +
  labs(
    title = "Knox County",
    x = "Percentage Change in Rt",
    y = "Policy Change"
  ) +
  theme_bw() +
  theme(
    axis.title.x = element_text(size = 12),
    axis.title.y = element_text(size = 12),
    axis.text.x = element_text(size = 9),
    axis.text.y = element_text(size = 9)
  ) +
  scale_y_discrete(labels = function(x) str_wrap(x, width = 20))
```

Display plot.

```{r}
plot_Rt_percentage_change
```

Save plot as a TIFF file.

```{r}
tiff(
  paste0(prefix, "_percentage_change_policy_change_Rt.tiff"),
  width = 5,
  height = 4,
  units = "in",
  res = 300
)
print(plot_Rt_percentage_change)
dev.off()
```

## Lincoln County

Set prefix for output filenames.

```{r}
prefix <- "Lincoln"
```

### Incidence Model

Display COVID-19 delay distribution.

```{r}
View(covid_delay_dist)
```

Record start time of incidence model fitting process.

```{r}
start_time <- Sys.time()
```

Fit incidence model using reported (imputed) case counts and COVID-19 delay distribution.

```{r}
Lincoln_model <- fit_incidence(
  reported = Lincoln$I,
  delay_dist = covid_delay_dist$case,
  dof_grid = seq(40, 60, 2)
)
```

Extract best degree of freedom.

```{r}
best_dof <- Lincoln_model$best_dof
print(paste("Best Degree of Freedom:", best_dof))
```

Save parameters to a CSV file.

```{r}
best_params <- data.frame(Best_Degree_of_Freedom = best_dof)
write.csv(best_params, paste0(prefix, "_best_dof.csv"), row.names = FALSE)
```

Record end time of fitting process and print elapsed time.

```{r}
end_time <- Sys.time()
print(end_time - start_time)
```

Save fitted incidence model to an RDS file.

```{r}
saveRDS(Lincoln_model, paste0(prefix, "_model.rds"))
```

Save 'Isamps' matrix (fitted incidence samples) to a CSV file.

```{r}
write.csv(Lincoln_model$Isamps, paste0(prefix, "_model_Isamps.csv"), row.names = FALSE)
```

Extract median and 95% CrI from the deconvoluted samples.

```{r}
sample0_median_cri <- deconvoluted_sample_median_cri(
  model = Lincoln_model,
  Lincoln
)
```

Simulate 10 hypothetical case time series using a scaled incidence model.

```{r}
m0 <- multiplier_process(
  model = Lincoln_model,
  multiplier = 4,
  num_hypothetical_time_series = 10
)
```

### 7-Day Sliding Window Rt

Record start time of Rt estimation process.

```{r}
start_time <- Sys.time()
```

Estimate Rt using a 7-day sliding window with Omicron-specific parameters.

```{r}
r_m0 <- sliding_window_Rt(
  sample0_median_cri,
  m0 = m0,
  mean_si = 2.9,
  std_si = 1.64
)
```

Record end time of Rt estimation process and print elapsed time.

```{r}
end_time <- Sys.time()
print(end_time - start_time)
```

Save Rt estimation results to an RDS file.

```{r}
saveRDS(r_m0, paste0(prefix, "_model_r_m0.rds"))
```

Record start time of the posterior extraction process.

```{r}
start_time <- Sys.time()
```

Extract 10 samples from the posterior distribution of 10,000 Rt time series.

```{r}
sample_r_m0_df <- posterior_distribution_extraction(
  sample0_median_cri,
  r_m0 = r_m0,
  n = 10
)
```

Record end time of posterior extraction process and print elapsed time.

```{r}
end_time <- Sys.time()
print(end_time - start_time)
```

Save extracted Rt samples to an RDS file.

```{r}
saveRDS(sample_r_m0_df, paste0(prefix, "_model_sample_r_m0_df.rds"))
```

### 3-Panel Plot of Case Counts and Rt Estimates

Define date range and x-axis breaks.

```{r}
start_date_3_panel_plot <- as.Date("2020-01-01")
end_date_3_panel_plot   <- as.Date("2023-02-28")
breaks <- seq(as.Date("2020-01-01"), as.Date("2023-02-01"), by = "3 months")
```

Helper function to set theme for plots:

```{r}
plot_set_theme <- function() {
  theme_classic() +
    theme(
    axis.text.x = element_text(size = 12),
    axis.text.y = element_text(size = 12)
    )
}
```

Plot 1: Observed Case Counts (grey points) and Deconvoluted Case Counts (black line)

```{r}
plot_case_counts <- ggplot() +
  geom_point(
    data = Lincoln,
    aes(x = dates, y = I),
    shape = 3, color = "grey"
  ) +
  geom_line(
    data = sample0_median_cri,
    aes(x = dates, y = median),
    color = 'black'
  ) +
  scale_x_date(
    breaks = breaks,
    labels = date_format("%b\n%Y"),
    limits = c(start_date_3_panel_plot, end_date_3_panel_plot)
  ) +
  labs(
    y = "Case Counts",
    x = "Date"
  ) +
  plot_set_theme()
```

Plot 2: Estimated New Infections

```{r}
m0_median_cri <- plot_infection_count(m0, Lincoln)  # Function to generate median and 95% CrI for estimated infections

plot_estimated_infections <- ggplot(m0_median_cri) +
  geom_line(
    aes(x = dates, y = median),
    color = 'black'
  ) +
  geom_ribbon(
    aes(x = dates, ymin = lower, ymax = upper),
    linetype = 2,
    alpha = 0.2
  ) +
  scale_x_date(
    limits = c(start_date_3_panel_plot, end_date_3_panel_plot),
    breaks = breaks,
    labels = date_format("%b\n%Y")
  ) +
  labs(
    y = "Estimated No.\nof Infections",
    x = "Estimated Date of Infection"
  ) +
  plot_set_theme()
```

Plot 3: Rt

```{r}
plot_Rt <- ggplot(sample_r_m0_df, aes(x = dates, y = median)) +
  geom_line(
    color = "black"
  ) +
  geom_ribbon(
    aes(x = dates, ymin = lower, ymax = upper),
    alpha = 0.2
  ) +
  geom_hline(
    yintercept = 1,
    linetype = 2
  ) +
  scale_x_date(
    limits = c(start_date_3_panel_plot, end_date_3_panel_plot),
    breaks = breaks,
    labels = date_format("%b\n%Y")
  ) +
  scale_y_continuous(
    limits = c(0, 2)
  ) +
  labs(
    y = expression(R[t]),
    x = "Estimated Date of Infection"
  ) +
  plot_set_theme()
```

Display plots.

```{r}
grid::grid.newpage()
grid::grid.draw(rbind(
  ggplotGrob(plot_case_counts),
  ggplotGrob(plot_estimated_infections),
  ggplotGrob(plot_Rt)
))
```

Save plots as a TIFF file.

```{r}
tiff(
  filename = paste0(prefix, "_plot_3_panel_case_counts_Rt.tiff"),
  width = 10,
  height = 12,
  units = "in",
  res = 300
)
grid::grid.newpage()
grid::grid.draw(rbind(
  ggplotGrob(plot_case_counts),
  ggplotGrob(plot_estimated_infections),
  ggplotGrob(plot_Rt)
))
dev.off()
```

### Policy Change Rt

Define date range for Rt estimation.

```{r}
start_date_policy_change_Rt <- as.Date("2020-01-22")  # The first date in the JHU dataset is 2020-01-22
end_date_policy_change_Rt   <- as.Date("2020-12-15")  # The analysis was concluded on 2020-12-15 to ensure the time frame predominantly reflects the transmission dynamics before the widespread distribution of COVID-19 vaccines, which became available in the United States on 2020-12-14.
```

Define dates for major policy changes.

```{r}
policy_change_date <- as.Date(c(
  "2020-04-02", "2020-05-01", "2020-05-31", 
  "2020-07-08", "2020-09-08", "2020-10-13", "2020-11-04"
))
```

Calculate the number of days since the estimation start date for each policy change.

```{r}
policy_change_number_of_days <- as.integer(
  policy_change_date - start_date_policy_change_Rt + 1
)
```

Define time windows for Rt estimation between policy changes.

```{r}
t_start <- c(2, policy_change_number_of_days)  # The start of each window: begins on day 2 and includes the day of each policy change
t_end <- c(policy_change_number_of_days - 1, as.integer(end_date_policy_change_Rt - start_date_policy_change_Rt + 1))  # The end of each window: one day before each policy change or the last day of analysis
```

Record start time of Rt estimation process.

```{r}
start_time <- Sys.time()
```

Estimate Rt for each time window using a sample-based approach. The estimation uses a mean serial interval of 2.9 days and a standard deviation of 1.64 days. 10 iterations are performed to increase robustness.

```{r}
sample_pcr_m0_df <- policy_change_Rt1(
  t_start = t_start,
  t_end = t_end,
  m0 = m0,
  sample0_median_cri = sample0_median_cri,
  n = 10,
  mean_si = 2.9,
  std_si = 1.64
)
```

Record end time of Rt estimation process and print elapsed time.

```{r}
end_time <- Sys.time()
print(end_time - start_time)
```

Save Rt estimation results to an RDS file.

```{r}
saveRDS(sample_pcr_m0_df, paste0(prefix, "_model_sample_pcr_m0_df.rds"))
```

Convert results to long format.

```{r}
sample_pcr_m0_df2long <- policy_change_Rt2(
  sample0_median_cri,
  sample_pcr_m0_df
)
```

Save long-format results to an RDS file.

```{r}
saveRDS(sample_pcr_m0_df2long, paste0(prefix, "_model_sample_pcr_m0_df2long.rds"))
```

Create a dataframe to store dates and labels for policy change events.

```{r}
policy_change_df <- data.frame(
  date = policy_change_date,
  y = c(1.8, 0.2, 1.8, 0.2, 1.8, 0.2, 1.8),
  event = c("A", "B", "C", "D", "E", "F", "G")
)
```

Plot estimated Rt over time with 95% CrI and policy change annotations.

```{r}
plot_policy_change_Rt <- ggplot(
  sample_pcr_m0_df2long,
  aes(x = dates, y = median, group = time_window)
  ) +
  geom_line(color = "black") +
  geom_ribbon(
    aes(ymin = lower, ymax = upper),
    alpha = 0.2
  ) +
  geom_hline(
    yintercept = 1,
    linetype = 2,
    color = "red"
  ) +
  geom_vline(
    xintercept = policy_change_df$date,
    color = "blue",
    linetype = "dotted"
  ) +
  annotate(
    geom = "label",
    x = policy_change_df$date,
    y = policy_change_df$y,
    label = policy_change_df$event,
    size = 4,
    fontface = "bold",
    color = "blue") +
  scale_x_date(
    limits = as.Date(c("2020-01-01", "2020-12-31")),
    breaks = seq(
      as.Date("2020-01-01"),
      as.Date("2020-12-01"),
      by = "1 month"
    ),
    labels = scales::date_format("%b")
  ) +
  scale_y_continuous(limits = c(0, 2)) +
  labs(
    x = "Estimated Date of Infection (2020)",
    y = bquote(Policy ~ Change ~ R[t])
  ) +
  ggtitle("Lincoln County") +
  theme_classic() +
  theme(
    axis.title.x = element_text(size = 12),
    axis.title.y = element_text(size = 12),
    axis.text.x = element_text(size = 10),
    axis.text.y = element_text(size = 12)
  )

plot_policy_change_Rt
```

Save plot as a TIFF file.

```{r}
tiff(
  paste0(prefix, "_policy_change_Rt.tiff"),
  width = 5,
  height = 4,
  units = "in",
  res = 300
)
print(plot_policy_change_Rt)
dev.off()
```

### Median Percentage Change in Rt with 95% CrI by Policy Change

Calculate median percentage change in Rt with 95% CrI for each policy change.

```{r}
policy_change_Rt_list <- percentage_change_policy_change_Rt1(sample_pcr_m0_df)
sample_percentage_change_list <- percentage_change_policy_change_Rt2(policy_change_Rt_list)
policy_change_Rt_df <- as.data.frame(percentage_change_policy_change_Rt3(policy_change_Rt_list))
```

Create a dataframe to store results.

```{r}
Rt_percentage_change_df <- data.frame(
  change = policy_change_Rt_list$change_summary$change,
  median = policy_change_Rt_df$median,
  lower_cri = policy_change_Rt_df$lower_cri,
  upper_cri = policy_change_Rt_df$upper_cri
)
colnames(Rt_percentage_change_df) <- c("change", "median", "lower_cri", "upper_cri")
Rt_percentage_change_df <- cbind(region = prefix, Rt_percentage_change_df)
```

Define descriptive labels for each policy change.

```{r}
percentage_change_policy_change_labels <- c(
  "1" = "Stay Healthy at Home Directive",
  "2" = "Re-opening (Stage 1)",
  "3" = "Gradual Easing of Restrictions",
  "4" = "Face Covering Mandate (Certain Businesses)",
  "5" = "School Re-opening",
  "6" = "Re-opening (Stage 4)",
  "7" = "Face Covering Mandate (All Public Settings)"
)
```

Assign descriptive labels to 'change' column values.

```{r}
Rt_percentage_change_df$change <- factor(Rt_percentage_change_df$change, labels = percentage_change_policy_change_labels)
```

Save policy change results to an RDS file.

```{r}
saveRDS(policy_change_Rt_list, paste0(prefix, "_model_sample_pcr_m0_df2long.rds"))
```

Save dataframe to a CSV file.

```{r}
write.csv(
  Rt_percentage_change_df,
  paste0(prefix, "_percentage_change_policy_change.csv"),
  row.names = FALSE
)
```

Save dataframe to R environment.

```{r}
percentage_change_policy_change_dataframe_name <- paste0("percentage_change_policy_change_", prefix)
assign(percentage_change_policy_change_dataframe_name, Rt_percentage_change_df, envir = .GlobalEnv)
```

Create a forest plot for median Rt percentage change with 95% CrI.

```{r}
plot_Rt_percentage_change <- ggplot(Rt_percentage_change_df, aes(
  x = median,
  y = fct_rev(change),
  xmin = lower_cri,
  xmax = upper_cri
)) +
  geom_pointrange() +
  geom_vline(xintercept = 0, linetype = "dashed", color = "red") +
  xlim(-50, 50) +
  labs(
    title = "Lincoln County",
    x = "Percentage Change in Rt",
    y = "Policy Change"
  ) +
  theme_bw() +
  theme(
    axis.title.x = element_text(size = 12),
    axis.title.y = element_text(size = 12),
    axis.text.x = element_text(size = 9),
    axis.text.y = element_text(size = 9)
  ) +
  scale_y_discrete(labels = function(x) str_wrap(x, width = 20))
```

Display plot.

```{r}
plot_Rt_percentage_change
```

Save plot as a TIFF file.

```{r}
tiff(
  paste0(prefix, "_percentage_change_policy_change_Rt.tiff"),
  width = 5,
  height = 4,
  units = "in",
  res = 300
)
print(plot_Rt_percentage_change)
dev.off()
```

## Sagadahoc County

Set prefix for output filenames.

```{r}
prefix <- "Sagadahoc"
```

### Incidence Model

Display COVID-19 delay distribution.

```{r}
View(covid_delay_dist)
```

Record start time of incidence model fitting process.

```{r}
start_time <- Sys.time()
```

Fit incidence model using reported (imputed) case counts and COVID-19 delay distribution.

```{r}
Sagadahoc_model <- fit_incidence(
  reported = Sagadahoc$I,
  delay_dist = covid_delay_dist$case,
  dof_grid = seq(40, 60, 2)
)
```

Extract best degree of freedom.

```{r}
best_dof <- Sagadahoc_model$best_dof
print(paste("Best Degree of Freedom:", best_dof))
```

Save parameters to a CSV file.

```{r}
best_params <- data.frame(Best_Degree_of_Freedom = best_dof)
write.csv(best_params, paste0(prefix, "_best_dof.csv"), row.names = FALSE)
```

Record end time of fitting process and print elapsed time.

```{r}
end_time <- Sys.time()
print(end_time - start_time)
```

Save fitted incidence model to an RDS file.

```{r}
saveRDS(Sagadahoc_model, paste0(prefix, "_model.rds"))
```

Save 'Isamps' matrix (fitted incidence samples) to a CSV file.

```{r}
write.csv(Sagadahoc_model$Isamps, paste0(prefix, "_model_Isamps.csv"), row.names = FALSE)
```

Extract median and 95% CrI from the deconvoluted samples.

```{r}
sample0_median_cri <- deconvoluted_sample_median_cri(
  model = Sagadahoc_model,
  Sagadahoc
)
```

Simulate 10 hypothetical case time series using a scaled incidence model.

```{r}
m0 <- multiplier_process(
  model = Sagadahoc_model,
  multiplier = 4,
  num_hypothetical_time_series = 10
)
```

### 7-Day Sliding Window Rt

Record start time of Rt estimation process.

```{r}
start_time <- Sys.time()
```

Estimate Rt using a 7-day sliding window with Omicron-specific parameters.

```{r}
r_m0 <- sliding_window_Rt(
  sample0_median_cri,
  m0 = m0,
  mean_si = 2.9,
  std_si = 1.64
)
```

Record end time of Rt estimation process and print elapsed time.

```{r}
end_time <- Sys.time()
print(end_time - start_time)
```

Save Rt estimation results to an RDS file.

```{r}
saveRDS(r_m0, paste0(prefix, "_model_r_m0.rds"))
```

Record start time of the posterior extraction process.

```{r}
start_time <- Sys.time()
```

Extract 10 samples from the posterior distribution of 10,000 Rt time series.

```{r}
sample_r_m0_df <- posterior_distribution_extraction(
  sample0_median_cri,
  r_m0 = r_m0,
  n = 10
)
```

Record end time of posterior extraction process and print elapsed time.

```{r}
end_time <- Sys.time()
print(end_time - start_time)
```

Save extracted Rt samples to an RDS file.

```{r}
saveRDS(sample_r_m0_df, paste0(prefix, "_model_sample_r_m0_df.rds"))
```

### 3-Panel Plot of Case Counts and Rt Estimates

Define date range and x-axis breaks.

```{r}
start_date_3_panel_plot <- as.Date("2020-01-01")
end_date_3_panel_plot   <- as.Date("2023-02-28")
breaks <- seq(as.Date("2020-01-01"), as.Date("2023-02-01"), by = "3 months")
```

Helper function to set theme for plots:

```{r}
plot_set_theme <- function() {
  theme_classic() +
    theme(
    axis.text.x = element_text(size = 12),
    axis.text.y = element_text(size = 12)
    )
}
```

Plot 1: Observed Case Counts (grey points) and Deconvoluted Case Counts (black line)

```{r}
plot_case_counts <- ggplot() +
  geom_point(
    data = Sagadahoc,
    aes(x = dates, y = I),
    shape = 3, color = "grey"
  ) +
  geom_line(
    data = sample0_median_cri,
    aes(x = dates, y = median),
    color = 'black'
  ) +
  scale_x_date(
    breaks = breaks,
    labels = date_format("%b\n%Y"),
    limits = c(start_date_3_panel_plot, end_date_3_panel_plot)
  ) +
  labs(
    y = "Case Counts",
    x = "Date"
  ) +
  plot_set_theme()
```

Plot 2: Estimated New Infections

```{r}
m0_median_cri <- plot_infection_count(m0, Sagadahoc)  # Function to generate median and 95% CrI for estimated infections

plot_estimated_infections <- ggplot(m0_median_cri) +
  geom_line(
    aes(x = dates, y = median),
    color = 'black'
  ) +
  geom_ribbon(
    aes(x = dates, ymin = lower, ymax = upper),
    linetype = 2,
    alpha = 0.2
  ) +
  scale_x_date(
    limits = c(start_date_3_panel_plot, end_date_3_panel_plot),
    breaks = breaks,
    labels = date_format("%b\n%Y")
  ) +
  labs(
    y = "Estimated No.\nof Infections",
    x = "Estimated Date of Infection"
  ) +
  plot_set_theme()
```

Plot 3: Rt

```{r}
plot_Rt <- ggplot(sample_r_m0_df, aes(x = dates, y = median)) +
  geom_line(
    color = "black"
  ) +
  geom_ribbon(
    aes(x = dates, ymin = lower, ymax = upper),
    alpha = 0.2
  ) +
  geom_hline(
    yintercept = 1,
    linetype = 2
  ) +
  scale_x_date(
    limits = c(start_date_3_panel_plot, end_date_3_panel_plot),
    breaks = breaks,
    labels = date_format("%b\n%Y")
  ) +
  scale_y_continuous(
    limits = c(0, 2)
  ) +
  labs(
    y = expression(R[t]),
    x = "Estimated Date of Infection"
  ) +
  plot_set_theme()
```

Display plots.

```{r}
grid::grid.newpage()
grid::grid.draw(rbind(
  ggplotGrob(plot_case_counts),
  ggplotGrob(plot_estimated_infections),
  ggplotGrob(plot_Rt)
))
```

Save plots as a TIFF file.

```{r}
tiff(
  filename = paste0(prefix, "_plot_3_panel_case_counts_Rt.tiff"),
  width = 10,
  height = 12,
  units = "in",
  res = 300
)
grid::grid.newpage()
grid::grid.draw(rbind(
  ggplotGrob(plot_case_counts),
  ggplotGrob(plot_estimated_infections),
  ggplotGrob(plot_Rt)
))
dev.off()
```

### Policy Change Rt

Define date range for Rt estimation.

```{r}
start_date_policy_change_Rt <- as.Date("2020-01-22")  # The first date in the JHU dataset is 2020-01-22
end_date_policy_change_Rt   <- as.Date("2020-12-15")  # The analysis was concluded on 2020-12-15 to ensure the time frame predominantly reflects the transmission dynamics before the widespread distribution of COVID-19 vaccines, which became available in the United States on 2020-12-14.
```

Define dates for major policy changes.

```{r}
policy_change_date <- as.Date(c(
  "2020-04-02", "2020-05-01", "2020-05-31", 
  "2020-07-08", "2020-09-08", "2020-10-13", "2020-11-04"
))
```

Calculate the number of days since the estimation start date for each policy change.

```{r}
policy_change_number_of_days <- as.integer(
  policy_change_date - start_date_policy_change_Rt + 1
)
```

Define time windows for Rt estimation between policy changes.

```{r}
t_start <- c(2, policy_change_number_of_days)  # The start of each window: begins on day 2 and includes the day of each policy change
t_end <- c(policy_change_number_of_days - 1, as.integer(end_date_policy_change_Rt - start_date_policy_change_Rt + 1))  # The end of each window: one day before each policy change or the last day of analysis
```

Record start time of Rt estimation process.

```{r}
start_time <- Sys.time()
```

Estimate Rt for each time window using a sample-based approach. The estimation uses a mean serial interval of 2.9 days and a standard deviation of 1.64 days. 10 iterations are performed to increase robustness.

```{r}
sample_pcr_m0_df <- policy_change_Rt1(
  t_start = t_start,
  t_end = t_end,
  m0 = m0,
  sample0_median_cri = sample0_median_cri,
  n = 10,
  mean_si = 2.9,
  std_si = 1.64
)
```

Record end time of Rt estimation process and print elapsed time.

```{r}
end_time <- Sys.time()
print(end_time - start_time)
```

Save Rt estimation results to an RDS file.

```{r}
saveRDS(sample_pcr_m0_df, paste0(prefix, "_model_sample_pcr_m0_df.rds"))
```

Convert results to long format.

```{r}
sample_pcr_m0_df2long <- policy_change_Rt2(
  sample0_median_cri,
  sample_pcr_m0_df
)
```

Save long-format results to an RDS file.

```{r}
saveRDS(sample_pcr_m0_df2long, paste0(prefix, "_model_sample_pcr_m0_df2long.rds"))
```

Create a dataframe to store dates and labels for policy change events.

```{r}
policy_change_df <- data.frame(
  date = policy_change_date,
  y = c(1.8, 0.2, 1.8, 0.2, 1.8, 0.2, 1.8),
  event = c("A", "B", "C", "D", "E", "F", "G")
)
```

Plot estimated Rt over time with 95% CrI and policy change annotations.

```{r}
plot_policy_change_Rt <- ggplot(
  sample_pcr_m0_df2long,
  aes(x = dates, y = median, group = time_window)
  ) +
  geom_line(color = "black") +
  geom_ribbon(
    aes(ymin = lower, ymax = upper),
    alpha = 0.2
  ) +
  geom_hline(
    yintercept = 1,
    linetype = 2,
    color = "red"
  ) +
  geom_vline(
    xintercept = policy_change_df$date,
    color = "blue",
    linetype = "dotted"
  ) +
  annotate(
    geom = "label",
    x = policy_change_df$date,
    y = policy_change_df$y,
    label = policy_change_df$event,
    size = 4,
    fontface = "bold",
    color = "blue") +
  scale_x_date(
    limits = as.Date(c("2020-01-01", "2020-12-31")),
    breaks = seq(
      as.Date("2020-01-01"),
      as.Date("2020-12-01"),
      by = "1 month"
    ),
    labels = scales::date_format("%b")
  ) +
  scale_y_continuous(limits = c(0, 2)) +
  labs(
    x = "Estimated Date of Infection (2020)",
    y = bquote(Policy ~ Change ~ R[t])
  ) +
  ggtitle("Sagadahoc County") +
  theme_classic() +
  theme(
    axis.title.x = element_text(size = 12),
    axis.title.y = element_text(size = 12),
    axis.text.x = element_text(size = 10),
    axis.text.y = element_text(size = 12)
  )

plot_policy_change_Rt
```

Save plot as a TIFF file.

```{r}
tiff(
  paste0(prefix, "_policy_change_Rt.tiff"),
  width = 5,
  height = 4,
  units = "in",
  res = 300
)
print(plot_policy_change_Rt)
dev.off()
```

### Median Percentage Change in Rt with 95% CrI by Policy Change

Calculate median percentage change in Rt with 95% CrI for each policy change.

```{r}
policy_change_Rt_list <- percentage_change_policy_change_Rt1(sample_pcr_m0_df)
sample_percentage_change_list <- percentage_change_policy_change_Rt2(policy_change_Rt_list)
policy_change_Rt_df <- as.data.frame(percentage_change_policy_change_Rt3(policy_change_Rt_list))
```

Create a dataframe to store results.

```{r}
Rt_percentage_change_df <- data.frame(
  change = policy_change_Rt_list$change_summary$change,
  median = policy_change_Rt_df$median,
  lower_cri = policy_change_Rt_df$lower_cri,
  upper_cri = policy_change_Rt_df$upper_cri
)
colnames(Rt_percentage_change_df) <- c("change", "median", "lower_cri", "upper_cri")
Rt_percentage_change_df <- cbind(region = prefix, Rt_percentage_change_df)
```

Define descriptive labels for each policy change.

```{r}
percentage_change_policy_change_labels <- c(
  "1" = "Stay Healthy at Home Directive",
  "2" = "Re-opening (Stage 1)",
  "3" = "Gradual Easing of Restrictions",
  "4" = "Face Covering Mandate (Certain Businesses)",
  "5" = "School Re-opening",
  "6" = "Re-opening (Stage 4)",
  "7" = "Face Covering Mandate (All Public Settings)"
)
```

Assign descriptive labels to 'change' column values.

```{r}
Rt_percentage_change_df$change <- factor(Rt_percentage_change_df$change, labels = percentage_change_policy_change_labels)
```

Save policy change results to an RDS file.

```{r}
saveRDS(policy_change_Rt_list, paste0(prefix, "_model_sample_pcr_m0_df2long.rds"))
```

Save dataframe to a CSV file.

```{r}
write.csv(
  Rt_percentage_change_df,
  paste0(prefix, "_percentage_change_policy_change.csv"),
  row.names = FALSE
)
```

Save dataframe to R environment.

```{r}
percentage_change_policy_change_dataframe_name <- paste0("percentage_change_policy_change_", prefix)
assign(percentage_change_policy_change_dataframe_name, Rt_percentage_change_df, envir = .GlobalEnv)
```

Create a forest plot for median Rt percentage change with 95% CrI.

```{r}
plot_Rt_percentage_change <- ggplot(Rt_percentage_change_df, aes(
  x = median,
  y = fct_rev(change),
  xmin = lower_cri,
  xmax = upper_cri
)) +
  geom_pointrange() +
  geom_vline(xintercept = 0, linetype = "dashed", color = "red") +
  xlim(-50, 50) +
  labs(
    title = "Sagadahoc County",
    x = "Percentage Change in Rt",
    y = "Policy Change"
  ) +
  theme_bw() +
  theme(
    axis.title.x = element_text(size = 12),
    axis.title.y = element_text(size = 12),
    axis.text.x = element_text(size = 9),
    axis.text.y = element_text(size = 9)
  ) +
  scale_y_discrete(labels = function(x) str_wrap(x, width = 20))
```

Display plot.

```{r}
plot_Rt_percentage_change
```

Save plot as a TIFF file.

```{r}
tiff(
  paste0(prefix, "_percentage_change_policy_change_Rt.tiff"),
  width = 5,
  height = 4,
  units = "in",
  res = 300
)
print(plot_Rt_percentage_change)
dev.off()
```

## Waldo County

Set prefix for output filenames.

```{r}
prefix <- "Waldo"
```

### Incidence Model

Display COVID-19 delay distribution.

```{r}
View(covid_delay_dist)
```

Record start time of incidence model fitting process.

```{r}
start_time <- Sys.time()
```

Fit incidence model using reported (imputed) case counts and COVID-19 delay distribution.

```{r}
Waldo_model <- fit_incidence(
  reported = Waldo$I,
  delay_dist = covid_delay_dist$case,
  dof_grid = seq(40, 60, 2)
)
```

Extract best degree of freedom.

```{r}
best_dof <- Waldo_model$best_dof
print(paste("Best Degree of Freedom:", best_dof))
```

Save parameters to a CSV file.

```{r}
best_params <- data.frame(Best_Degree_of_Freedom = best_dof)
write.csv(best_params, paste0(prefix, "_best_dof.csv"), row.names = FALSE)
```

Record end time of fitting process and print elapsed time.

```{r}
end_time <- Sys.time()
print(end_time - start_time)
```

Save fitted incidence model to an RDS file.

```{r}
saveRDS(Waldo_model, paste0(prefix, "_model.rds"))
```

Save 'Isamps' matrix (fitted incidence samples) to a CSV file.

```{r}
write.csv(Waldo_model$Isamps, paste0(prefix, "_model_Isamps.csv"), row.names = FALSE)
```

Extract median and 95% CrI from the deconvoluted samples.

```{r}
sample0_median_cri <- deconvoluted_sample_median_cri(
  model = Waldo_model,
  Waldo
)
```

Simulate 10 hypothetical case time series using a scaled incidence model.

```{r}
m0 <- multiplier_process(
  model = Waldo_model,
  multiplier = 4,
  num_hypothetical_time_series = 10
)
```

### 7-Day Sliding Window Rt

Record start time of Rt estimation process.

```{r}
start_time <- Sys.time()
```

Estimate Rt using a 7-day sliding window with Omicron-specific parameters.

```{r}
r_m0 <- sliding_window_Rt(
  sample0_median_cri,
  m0 = m0,
  mean_si = 2.9,
  std_si = 1.64
)
```

Record end time of Rt estimation process and print elapsed time.

```{r}
end_time <- Sys.time()
print(end_time - start_time)
```

Save Rt estimation results to an RDS file.

```{r}
saveRDS(r_m0, paste0(prefix, "_model_r_m0.rds"))
```

Record start time of the posterior extraction process.

```{r}
start_time <- Sys.time()
```

Extract 10 samples from the posterior distribution of 10,000 Rt time series.

```{r}
sample_r_m0_df <- posterior_distribution_extraction(
  sample0_median_cri,
  r_m0 = r_m0,
  n = 10
)
```

Record end time of posterior extraction process and print elapsed time.

```{r}
end_time <- Sys.time()
print(end_time - start_time)
```

Save extracted Rt samples to an RDS file.

```{r}
saveRDS(sample_r_m0_df, paste0(prefix, "_model_sample_r_m0_df.rds"))
```

### 3-Panel Plot of Case Counts and Rt Estimates

Define date range and x-axis breaks.

```{r}
start_date_3_panel_plot <- as.Date("2020-01-01")
end_date_3_panel_plot   <- as.Date("2023-02-28")
breaks <- seq(as.Date("2020-01-01"), as.Date("2023-02-01"), by = "3 months")
```

Helper function to set theme for plots:

```{r}
plot_set_theme <- function() {
  theme_classic() +
    theme(
    axis.text.x = element_text(size = 12),
    axis.text.y = element_text(size = 12)
    )
}
```

Plot 1: Observed Case Counts (grey points) and Deconvoluted Case Counts (black line)

```{r}
plot_case_counts <- ggplot() +
  geom_point(
    data = Waldo,
    aes(x = dates, y = I),
    shape = 3, color = "grey"
  ) +
  geom_line(
    data = sample0_median_cri,
    aes(x = dates, y = median),
    color = 'black'
  ) +
  scale_x_date(
    breaks = breaks,
    labels = date_format("%b\n%Y"),
    limits = c(start_date_3_panel_plot, end_date_3_panel_plot)
  ) +
  labs(
    y = "Case Counts",
    x = "Date"
  ) +
  plot_set_theme()
```

Plot 2: Estimated New Infections

```{r}
m0_median_cri <- plot_infection_count(m0, Waldo)  # Function to generate median and 95% CrI for estimated infections

plot_estimated_infections <- ggplot(m0_median_cri) +
  geom_line(
    aes(x = dates, y = median),
    color = 'black'
  ) +
  geom_ribbon(
    aes(x = dates, ymin = lower, ymax = upper),
    linetype = 2,
    alpha = 0.2
  ) +
  scale_x_date(
    limits = c(start_date_3_panel_plot, end_date_3_panel_plot),
    breaks = breaks,
    labels = date_format("%b\n%Y")
  ) +
  labs(
    y = "Estimated No.\nof Infections",
    x = "Estimated Date of Infection"
  ) +
  plot_set_theme()
```

Plot 3: Rt

```{r}
plot_Rt <- ggplot(sample_r_m0_df, aes(x = dates, y = median)) +
  geom_line(
    color = "black"
  ) +
  geom_ribbon(
    aes(x = dates, ymin = lower, ymax = upper),
    alpha = 0.2
  ) +
  geom_hline(
    yintercept = 1,
    linetype = 2
  ) +
  scale_x_date(
    limits = c(start_date_3_panel_plot, end_date_3_panel_plot),
    breaks = breaks,
    labels = date_format("%b\n%Y")
  ) +
  scale_y_continuous(
    limits = c(0, 2)
  ) +
  labs(
    y = expression(R[t]),
    x = "Estimated Date of Infection"
  ) +
  plot_set_theme()
```

Display plots.

```{r}
grid::grid.newpage()
grid::grid.draw(rbind(
  ggplotGrob(plot_case_counts),
  ggplotGrob(plot_estimated_infections),
  ggplotGrob(plot_Rt)
))
```

Save plots as a TIFF file.

```{r}
tiff(
  filename = paste0(prefix, "_plot_3_panel_case_counts_Rt.tiff"),
  width = 10,
  height = 12,
  units = "in",
  res = 300
)
grid::grid.newpage()
grid::grid.draw(rbind(
  ggplotGrob(plot_case_counts),
  ggplotGrob(plot_estimated_infections),
  ggplotGrob(plot_Rt)
))
dev.off()
```

### Policy Change Rt

Define date range for Rt estimation.

```{r}
start_date_policy_change_Rt <- as.Date("2020-01-22")  # The first date in the JHU dataset is 2020-01-22
end_date_policy_change_Rt   <- as.Date("2020-12-15")  # The analysis was concluded on 2020-12-15 to ensure the time frame predominantly reflects the transmission dynamics before the widespread distribution of COVID-19 vaccines, which became available in the United States on 2020-12-14.
```

Define dates for major policy changes.

```{r}
policy_change_date <- as.Date(c(
  "2020-04-02", "2020-05-01", "2020-05-31", 
  "2020-07-08", "2020-09-08", "2020-10-13", "2020-11-04"
))
```

Calculate the number of days since the estimation start date for each policy change.

```{r}
policy_change_number_of_days <- as.integer(
  policy_change_date - start_date_policy_change_Rt + 1
)
```

Define time windows for Rt estimation between policy changes.

```{r}
t_start <- c(2, policy_change_number_of_days)  # The start of each window: begins on day 2 and includes the day of each policy change
t_end <- c(policy_change_number_of_days - 1, as.integer(end_date_policy_change_Rt - start_date_policy_change_Rt + 1))  # The end of each window: one day before each policy change or the last day of analysis
```

Record start time of Rt estimation process.

```{r}
start_time <- Sys.time()
```

Estimate Rt for each time window using a sample-based approach. The estimation uses a mean serial interval of 2.9 days and a standard deviation of 1.64 days. 10 iterations are performed to increase robustness.

```{r}
sample_pcr_m0_df <- policy_change_Rt1(
  t_start = t_start,
  t_end = t_end,
  m0 = m0,
  sample0_median_cri = sample0_median_cri,
  n = 10,
  mean_si = 2.9,
  std_si = 1.64
)
```

Record end time of Rt estimation process and print elapsed time.

```{r}
end_time <- Sys.time()
print(end_time - start_time)
```

Save Rt estimation results to an RDS file.

```{r}
saveRDS(sample_pcr_m0_df, paste0(prefix, "_model_sample_pcr_m0_df.rds"))
```

Convert results to long format.

```{r}
sample_pcr_m0_df2long <- policy_change_Rt2(
  sample0_median_cri,
  sample_pcr_m0_df
)
```

Save long-format results to an RDS file.

```{r}
saveRDS(sample_pcr_m0_df2long, paste0(prefix, "_model_sample_pcr_m0_df2long.rds"))
```

Create a dataframe to store dates and labels for policy change events.

```{r}
policy_change_df <- data.frame(
  date = policy_change_date,
  y = c(1.8, 0.2, 1.8, 0.2, 1.8, 0.2, 1.8),
  event = c("A", "B", "C", "D", "E", "F", "G")
)
```

Plot estimated Rt over time with 95% CrI and policy change annotations.

```{r}
plot_policy_change_Rt <- ggplot(
  sample_pcr_m0_df2long,
  aes(x = dates, y = median, group = time_window)
  ) +
  geom_line(color = "black") +
  geom_ribbon(
    aes(ymin = lower, ymax = upper),
    alpha = 0.2
  ) +
  geom_hline(
    yintercept = 1,
    linetype = 2,
    color = "red"
  ) +
  geom_vline(
    xintercept = policy_change_df$date,
    color = "blue",
    linetype = "dotted"
  ) +
  annotate(
    geom = "label",
    x = policy_change_df$date,
    y = policy_change_df$y,
    label = policy_change_df$event,
    size = 4,
    fontface = "bold",
    color = "blue") +
  scale_x_date(
    limits = as.Date(c("2020-01-01", "2020-12-31")),
    breaks = seq(
      as.Date("2020-01-01"),
      as.Date("2020-12-01"),
      by = "1 month"
    ),
    labels = scales::date_format("%b")
  ) +
  scale_y_continuous(limits = c(0, 2)) +
  labs(
    x = "Estimated Date of Infection (2020)",
    y = bquote(Policy ~ Change ~ R[t])
  ) +
  ggtitle("Waldo County") +
  theme_classic() +
  theme(
    axis.title.x = element_text(size = 12),
    axis.title.y = element_text(size = 12),
    axis.text.x = element_text(size = 10),
    axis.text.y = element_text(size = 12)
  )

plot_policy_change_Rt
```

Save plot as a TIFF file.

```{r}
tiff(
  paste0(prefix, "_policy_change_Rt.tiff"),
  width = 5,
  height = 4,
  units = "in",
  res = 300
)
print(plot_policy_change_Rt)
dev.off()
```

### Median Percentage Change in Rt with 95% CrI by Policy Change

Calculate median percentage change in Rt with 95% CrI for each policy change.

```{r}
policy_change_Rt_list <- percentage_change_policy_change_Rt1(sample_pcr_m0_df)
sample_percentage_change_list <- percentage_change_policy_change_Rt2(policy_change_Rt_list)
policy_change_Rt_df <- as.data.frame(percentage_change_policy_change_Rt3(policy_change_Rt_list))
```

Create a dataframe to store results.

```{r}
Rt_percentage_change_df <- data.frame(
  change = policy_change_Rt_list$change_summary$change,
  median = policy_change_Rt_df$median,
  lower_cri = policy_change_Rt_df$lower_cri,
  upper_cri = policy_change_Rt_df$upper_cri
)
colnames(Rt_percentage_change_df) <- c("change", "median", "lower_cri", "upper_cri")
Rt_percentage_change_df <- cbind(region = prefix, Rt_percentage_change_df)
```

Define descriptive labels for each policy change.

```{r}
percentage_change_policy_change_labels <- c(
  "1" = "Stay Healthy at Home Directive",
  "2" = "Re-opening (Stage 1)",
  "3" = "Gradual Easing of Restrictions",
  "4" = "Face Covering Mandate (Certain Businesses)",
  "5" = "School Re-opening",
  "6" = "Re-opening (Stage 4)",
  "7" = "Face Covering Mandate (All Public Settings)"
)
```

Assign descriptive labels to 'change' column values.

```{r}
Rt_percentage_change_df$change <- factor(Rt_percentage_change_df$change, labels = percentage_change_policy_change_labels)
```

Save policy change results to an RDS file.

```{r}
saveRDS(policy_change_Rt_list, paste0(prefix, "_model_sample_pcr_m0_df2long.rds"))
```

Save dataframe to a CSV file.

```{r}
write.csv(
  Rt_percentage_change_df,
  paste0(prefix, "_percentage_change_policy_change.csv"),
  row.names = FALSE
)
```

Save dataframe to R environment.

```{r}
percentage_change_policy_change_dataframe_name <- paste0("percentage_change_policy_change_", prefix)
assign(percentage_change_policy_change_dataframe_name, Rt_percentage_change_df, envir = .GlobalEnv)
```

Create a forest plot for median Rt percentage change with 95% CrI.

```{r}
plot_Rt_percentage_change <- ggplot(Rt_percentage_change_df, aes(
  x = median,
  y = fct_rev(change),
  xmin = lower_cri,
  xmax = upper_cri
)) +
  geom_pointrange() +
  geom_vline(xintercept = 0, linetype = "dashed", color = "red") +
  xlim(-50, 50) +
  labs(
    title = "Waldo County",
    x = "Percentage Change in Rt",
    y = "Policy Change"
  ) +
  theme_bw() +
  theme(
    axis.title.x = element_text(size = 12),
    axis.title.y = element_text(size = 12),
    axis.text.x = element_text(size = 9),
    axis.text.y = element_text(size = 9)
  ) +
  scale_y_discrete(labels = function(x) str_wrap(x, width = 20))
```

Display plot.

```{r}
plot_Rt_percentage_change
```

Save plot as a TIFF file.

```{r}
tiff(
  paste0(prefix, "_percentage_change_policy_change_Rt.tiff"),
  width = 5,
  height = 4,
  units = "in",
  res = 300
)
print(plot_Rt_percentage_change)
dev.off()
```

## Kennebec County

Set prefix for output filenames.

```{r}
prefix <- "Kennebec"
```

### Incidence Model

Display COVID-19 delay distribution.

```{r}
View(covid_delay_dist)
```

Record start time of incidence model fitting process.

```{r}
start_time <- Sys.time()
```

Fit incidence model using reported (imputed) case counts and COVID-19 delay distribution.

```{r}
Kennebec_model <- fit_incidence(
  reported = Kennebec$I,
  delay_dist = covid_delay_dist$case,
  dof_grid = seq(40, 60, 2)
)
```

Extract best degree of freedom.

```{r}
best_dof <- Kennebec_model$best_dof
print(paste("Best Degree of Freedom:", best_dof))
```

Save parameters to a CSV file.

```{r}
best_params <- data.frame(Best_Degree_of_Freedom = best_dof)
write.csv(best_params, paste0(prefix, "_best_dof.csv"), row.names = FALSE)
```

Record end time of fitting process and print elapsed time.

```{r}
end_time <- Sys.time()
print(end_time - start_time)
```

Save fitted incidence model to an RDS file.

```{r}
saveRDS(Kennebec_model, paste0(prefix, "_model.rds"))
```

Save 'Isamps' matrix (fitted incidence samples) to a CSV file.

```{r}
write.csv(Kennebec_model$Isamps, paste0(prefix, "_model_Isamps.csv"), row.names = FALSE)
```

Extract median and 95% CrI from the deconvoluted samples.

```{r}
sample0_median_cri <- deconvoluted_sample_median_cri(
  model = Kennebec_model,
  Kennebec
)
```

Simulate 10 hypothetical case time series using a scaled incidence model.

```{r}
m0 <- multiplier_process(
  model = Kennebec_model,
  multiplier = 4,
  num_hypothetical_time_series = 10
)
```

### 7-Day Sliding Window Rt

Record start time of Rt estimation process.

```{r}
start_time <- Sys.time()
```

Estimate Rt using a 7-day sliding window with Omicron-specific parameters.

```{r}
r_m0 <- sliding_window_Rt(
  sample0_median_cri,
  m0 = m0,
  mean_si = 2.9,
  std_si = 1.64
)
```

Record end time of Rt estimation process and print elapsed time.

```{r}
end_time <- Sys.time()
print(end_time - start_time)
```

Save Rt estimation results to an RDS file.

```{r}
saveRDS(r_m0, paste0(prefix, "_model_r_m0.rds"))
```

Record start time of the posterior extraction process.

```{r}
start_time <- Sys.time()
```

Extract 10 samples from the posterior distribution of 10,000 Rt time series.

```{r}
sample_r_m0_df <- posterior_distribution_extraction(
  sample0_median_cri,
  r_m0 = r_m0,
  n = 10
)
```

Record end time of posterior extraction process and print elapsed time.

```{r}
end_time <- Sys.time()
print(end_time - start_time)
```

Save extracted Rt samples to an RDS file.

```{r}
saveRDS(sample_r_m0_df, paste0(prefix, "_model_sample_r_m0_df.rds"))
```

### 3-Panel Plot of Case Counts and Rt Estimates

Define date range and x-axis breaks.

```{r}
start_date_3_panel_plot <- as.Date("2020-01-01")
end_date_3_panel_plot   <- as.Date("2023-02-28")
breaks <- seq(as.Date("2020-01-01"), as.Date("2023-02-01"), by = "3 months")
```

Helper function to set theme for plots:

```{r}
plot_set_theme <- function() {
  theme_classic() +
    theme(
    axis.text.x = element_text(size = 12),
    axis.text.y = element_text(size = 12)
    )
}
```

Plot 1: Observed Case Counts (grey points) and Deconvoluted Case Counts (black line)

```{r}
plot_case_counts <- ggplot() +
  geom_point(
    data = Kennebec,
    aes(x = dates, y = I),
    shape = 3, color = "grey"
  ) +
  geom_line(
    data = sample0_median_cri,
    aes(x = dates, y = median),
    color = 'black'
  ) +
  scale_x_date(
    breaks = breaks,
    labels = date_format("%b\n%Y"),
    limits = c(start_date_3_panel_plot, end_date_3_panel_plot)
  ) +
  labs(
    y = "Case Counts",
    x = "Date"
  ) +
  plot_set_theme()
```

Plot 2: Estimated New Infections

```{r}
m0_median_cri <- plot_infection_count(m0, Kennebec)  # Function to generate median and 95% CrI for estimated infections

plot_estimated_infections <- ggplot(m0_median_cri) +
  geom_line(
    aes(x = dates, y = median),
    color = 'black'
  ) +
  geom_ribbon(
    aes(x = dates, ymin = lower, ymax = upper),
    linetype = 2,
    alpha = 0.2
  ) +
  scale_x_date(
    limits = c(start_date_3_panel_plot, end_date_3_panel_plot),
    breaks = breaks,
    labels = date_format("%b\n%Y")
  ) +
  labs(
    y = "Estimated No.\nof Infections",
    x = "Estimated Date of Infection"
  ) +
  plot_set_theme()
```

Plot 3: Rt

```{r}
plot_Rt <- ggplot(sample_r_m0_df, aes(x = dates, y = median)) +
  geom_line(
    color = "black"
  ) +
  geom_ribbon(
    aes(x = dates, ymin = lower, ymax = upper),
    alpha = 0.2
  ) +
  geom_hline(
    yintercept = 1,
    linetype = 2
  ) +
  scale_x_date(
    limits = c(start_date_3_panel_plot, end_date_3_panel_plot),
    breaks = breaks,
    labels = date_format("%b\n%Y")
  ) +
  scale_y_continuous(
    limits = c(0, 2)
  ) +
  labs(
    y = expression(R[t]),
    x = "Estimated Date of Infection"
  ) +
  plot_set_theme()
```

Display plots.

```{r}
grid::grid.newpage()
grid::grid.draw(rbind(
  ggplotGrob(plot_case_counts),
  ggplotGrob(plot_estimated_infections),
  ggplotGrob(plot_Rt)
))
```

Save plots as a TIFF file.

```{r}
tiff(
  filename = paste0(prefix, "_plot_3_panel_case_counts_Rt.tiff"),
  width = 10,
  height = 12,
  units = "in",
  res = 300
)
grid::grid.newpage()
grid::grid.draw(rbind(
  ggplotGrob(plot_case_counts),
  ggplotGrob(plot_estimated_infections),
  ggplotGrob(plot_Rt)
))
dev.off()
```

### Policy Change Rt

Define date range for Rt estimation.

```{r}
start_date_policy_change_Rt <- as.Date("2020-01-22")  # The first date in the JHU dataset is 2020-01-22
end_date_policy_change_Rt   <- as.Date("2020-12-15")  # The analysis was concluded on 2020-12-15 to ensure the time frame predominantly reflects the transmission dynamics before the widespread distribution of COVID-19 vaccines, which became available in the United States on 2020-12-14.
```

Define dates for major policy changes.

```{r}
policy_change_date <- as.Date(c(
  "2020-04-02", "2020-05-01", "2020-05-31", 
  "2020-07-08", "2020-09-08", "2020-10-13", "2020-11-04"
))
```

Calculate the number of days since the estimation start date for each policy change.

```{r}
policy_change_number_of_days <- as.integer(
  policy_change_date - start_date_policy_change_Rt + 1
)
```

Define time windows for Rt estimation between policy changes.

```{r}
t_start <- c(2, policy_change_number_of_days)  # The start of each window: begins on day 2 and includes the day of each policy change
t_end <- c(policy_change_number_of_days - 1, as.integer(end_date_policy_change_Rt - start_date_policy_change_Rt + 1))  # The end of each window: one day before each policy change or the last day of analysis
```

Record start time of Rt estimation process.

```{r}
start_time <- Sys.time()
```

Estimate Rt for each time window using a sample-based approach. The estimation uses a mean serial interval of 2.9 days and a standard deviation of 1.64 days. 10 iterations are performed to increase robustness.

```{r}
sample_pcr_m0_df <- policy_change_Rt1(
  t_start = t_start,
  t_end = t_end,
  m0 = m0,
  sample0_median_cri = sample0_median_cri,
  n = 10,
  mean_si = 2.9,
  std_si = 1.64
)
```

Record end time of Rt estimation process and print elapsed time.

```{r}
end_time <- Sys.time()
print(end_time - start_time)
```

Save Rt estimation results to an RDS file.

```{r}
saveRDS(sample_pcr_m0_df, paste0(prefix, "_model_sample_pcr_m0_df.rds"))
```

Convert results to long format.

```{r}
sample_pcr_m0_df2long <- policy_change_Rt2(
  sample0_median_cri,
  sample_pcr_m0_df
)
```

Save long-format results to an RDS file.

```{r}
saveRDS(sample_pcr_m0_df2long, paste0(prefix, "_model_sample_pcr_m0_df2long.rds"))
```

Create a dataframe to store dates and labels for policy change events.

```{r}
policy_change_df <- data.frame(
  date = policy_change_date,
  y = c(1.8, 0.2, 1.8, 0.2, 1.8, 0.2, 1.8),
  event = c("A", "B", "C", "D", "E", "F", "G")
)
```

Plot estimated Rt over time with 95% CrI and policy change annotations.

```{r}
plot_policy_change_Rt <- ggplot(
  sample_pcr_m0_df2long,
  aes(x = dates, y = median, group = time_window)
  ) +
  geom_line(color = "black") +
  geom_ribbon(
    aes(ymin = lower, ymax = upper),
    alpha = 0.2
  ) +
  geom_hline(
    yintercept = 1,
    linetype = 2,
    color = "red"
  ) +
  geom_vline(
    xintercept = policy_change_df$date,
    color = "blue",
    linetype = "dotted"
  ) +
  annotate(
    geom = "label",
    x = policy_change_df$date,
    y = policy_change_df$y,
    label = policy_change_df$event,
    size = 4,
    fontface = "bold",
    color = "blue") +
  scale_x_date(
    limits = as.Date(c("2020-01-01", "2020-12-31")),
    breaks = seq(
      as.Date("2020-01-01"),
      as.Date("2020-12-01"),
      by = "1 month"
    ),
    labels = scales::date_format("%b")
  ) +
  scale_y_continuous(limits = c(0, 2)) +
  labs(
    x = "Estimated Date of Infection (2020)",
    y = bquote(Policy ~ Change ~ R[t])
  ) +
  ggtitle("Kennebec County") +
  theme_classic() +
  theme(
    axis.title.x = element_text(size = 12),
    axis.title.y = element_text(size = 12),
    axis.text.x = element_text(size = 10),
    axis.text.y = element_text(size = 12)
  )

plot_policy_change_Rt
```

Save plot as a TIFF file.

```{r}
tiff(
  paste0(prefix, "_policy_change_Rt.tiff"),
  width = 5,
  height = 4,
  units = "in",
  res = 300
)
print(plot_policy_change_Rt)
dev.off()
```

### Median Percentage Change in Rt with 95% CrI by Policy Change

Calculate median percentage change in Rt with 95% CrI for each policy change.

```{r}
policy_change_Rt_list <- percentage_change_policy_change_Rt1(sample_pcr_m0_df)
sample_percentage_change_list <- percentage_change_policy_change_Rt2(policy_change_Rt_list)
policy_change_Rt_df <- as.data.frame(percentage_change_policy_change_Rt3(policy_change_Rt_list))
```

Create a dataframe to store results.

```{r}
Rt_percentage_change_df <- data.frame(
  change = policy_change_Rt_list$change_summary$change,
  median = policy_change_Rt_df$median,
  lower_cri = policy_change_Rt_df$lower_cri,
  upper_cri = policy_change_Rt_df$upper_cri
)
colnames(Rt_percentage_change_df) <- c("change", "median", "lower_cri", "upper_cri")
Rt_percentage_change_df <- cbind(region = prefix, Rt_percentage_change_df)
```

Define descriptive labels for each policy change.

```{r}
percentage_change_policy_change_labels <- c(
  "1" = "Stay Healthy at Home Directive",
  "2" = "Re-opening (Stage 1)",
  "3" = "Gradual Easing of Restrictions",
  "4" = "Face Covering Mandate (Certain Businesses)",
  "5" = "School Re-opening",
  "6" = "Re-opening (Stage 4)",
  "7" = "Face Covering Mandate (All Public Settings)"
)
```

Assign descriptive labels to 'change' column values.

```{r}
Rt_percentage_change_df$change <- factor(Rt_percentage_change_df$change, labels = percentage_change_policy_change_labels)
```

Save policy change results to an RDS file.

```{r}
saveRDS(policy_change_Rt_list, paste0(prefix, "_model_sample_pcr_m0_df2long.rds"))
```

Save dataframe to a CSV file.

```{r}
write.csv(
  Rt_percentage_change_df,
  paste0(prefix, "_percentage_change_policy_change.csv"),
  row.names = FALSE
)
```

Save dataframe to R environment.

```{r}
percentage_change_policy_change_dataframe_name <- paste0("percentage_change_policy_change_", prefix)
assign(percentage_change_policy_change_dataframe_name, Rt_percentage_change_df, envir = .GlobalEnv)
```

Create a forest plot for median Rt percentage change with 95% CrI.

```{r}
plot_Rt_percentage_change <- ggplot(Rt_percentage_change_df, aes(
  x = median,
  y = fct_rev(change),
  xmin = lower_cri,
  xmax = upper_cri
)) +
  geom_pointrange() +
  geom_vline(xintercept = 0, linetype = "dashed", color = "red") +
  xlim(-50, 50) +
  labs(
    title = "Kennebec County",
    x = "Percentage Change in Rt",
    y = "Policy Change"
  ) +
  theme_bw() +
  theme(
    axis.title.x = element_text(size = 12),
    axis.title.y = element_text(size = 12),
    axis.text.x = element_text(size = 9),
    axis.text.y = element_text(size = 9)
  ) +
  scale_y_discrete(labels = function(x) str_wrap(x, width = 20))
```

Display plot.

```{r}
plot_Rt_percentage_change
```

Save plot as a TIFF file.

```{r}
tiff(
  paste0(prefix, "_percentage_change_policy_change_Rt.tiff"),
  width = 5,
  height = 4,
  units = "in",
  res = 300
)
print(plot_Rt_percentage_change)
dev.off()
```

## Somerset County

Set prefix for output filenames.

```{r}
prefix <- "Somerset"
```

### Incidence Model

Display COVID-19 delay distribution.

```{r}
View(covid_delay_dist)
```

Record start time of incidence model fitting process.

```{r}
start_time <- Sys.time()
```

Fit incidence model using reported (imputed) case counts and COVID-19 delay distribution.

```{r}
Somerset_model <- fit_incidence(
  reported = Somerset$I,
  delay_dist = covid_delay_dist$case,
  dof_grid = seq(40, 60, 2)
)
```

Extract best degree of freedom.

```{r}
best_dof <- Somerset_model$best_dof
print(paste("Best Degree of Freedom:", best_dof))
```

Save parameters to a CSV file.

```{r}
best_params <- data.frame(Best_Degree_of_Freedom = best_dof)
write.csv(best_params, paste0(prefix, "_best_dof.csv"), row.names = FALSE)
```

Record end time of fitting process and print elapsed time.

```{r}
end_time <- Sys.time()
print(end_time - start_time)
```

Save fitted incidence model to an RDS file.

```{r}
saveRDS(Somerset_model, paste0(prefix, "_model.rds"))
```

Save 'Isamps' matrix (fitted incidence samples) to a CSV file.

```{r}
write.csv(Somerset_model$Isamps, paste0(prefix, "_model_Isamps.csv"), row.names = FALSE)
```

Extract median and 95% CrI from the deconvoluted samples.

```{r}
sample0_median_cri <- deconvoluted_sample_median_cri(
  model = Somerset_model,
  Somerset
)
```

Simulate 10 hypothetical case time series using a scaled incidence model.

```{r}
m0 <- multiplier_process(
  model = Somerset_model,
  multiplier = 4,
  num_hypothetical_time_series = 10
)
```

### 7-Day Sliding Window Rt

Record start time of Rt estimation process.

```{r}
start_time <- Sys.time()
```

Estimate Rt using a 7-day sliding window with Omicron-specific parameters.

```{r}
r_m0 <- sliding_window_Rt(
  sample0_median_cri,
  m0 = m0,
  mean_si = 2.9,
  std_si = 1.64
)
```

Record end time of Rt estimation process and print elapsed time.

```{r}
end_time <- Sys.time()
print(end_time - start_time)
```

Save Rt estimation results to an RDS file.

```{r}
saveRDS(r_m0, paste0(prefix, "_model_r_m0.rds"))
```

Record start time of the posterior extraction process.

```{r}
start_time <- Sys.time()
```

Extract 10 samples from the posterior distribution of 10,000 Rt time series.

```{r}
sample_r_m0_df <- posterior_distribution_extraction(
  sample0_median_cri,
  r_m0 = r_m0,
  n = 10
)
```

Record end time of posterior extraction process and print elapsed time.

```{r}
end_time <- Sys.time()
print(end_time - start_time)
```

Save extracted Rt samples to an RDS file.

```{r}
saveRDS(sample_r_m0_df, paste0(prefix, "_model_sample_r_m0_df.rds"))
```

### 3-Panel Plot of Case Counts and Rt Estimates

Define date range and x-axis breaks.

```{r}
start_date_3_panel_plot <- as.Date("2020-01-01")
end_date_3_panel_plot   <- as.Date("2023-02-28")
breaks <- seq(as.Date("2020-01-01"), as.Date("2023-02-01"), by = "3 months")
```

Helper function to set theme for plots:

```{r}
plot_set_theme <- function() {
  theme_classic() +
    theme(
    axis.text.x = element_text(size = 12),
    axis.text.y = element_text(size = 12)
    )
}
```

Plot 1: Observed Case Counts (grey points) and Deconvoluted Case Counts (black line)

```{r}
plot_case_counts <- ggplot() +
  geom_point(
    data = Somerset,
    aes(x = dates, y = I),
    shape = 3, color = "grey"
  ) +
  geom_line(
    data = sample0_median_cri,
    aes(x = dates, y = median),
    color = 'black'
  ) +
  scale_x_date(
    breaks = breaks,
    labels = date_format("%b\n%Y"),
    limits = c(start_date_3_panel_plot, end_date_3_panel_plot)
  ) +
  labs(
    y = "Case Counts",
    x = "Date"
  ) +
  plot_set_theme()
```

Plot 2: Estimated New Infections

```{r}
m0_median_cri <- plot_infection_count(m0, Somerset)  # Function to generate median and 95% CrI for estimated infections

plot_estimated_infections <- ggplot(m0_median_cri) +
  geom_line(
    aes(x = dates, y = median),
    color = 'black'
  ) +
  geom_ribbon(
    aes(x = dates, ymin = lower, ymax = upper),
    linetype = 2,
    alpha = 0.2
  ) +
  scale_x_date(
    limits = c(start_date_3_panel_plot, end_date_3_panel_plot),
    breaks = breaks,
    labels = date_format("%b\n%Y")
  ) +
  labs(
    y = "Estimated No.\nof Infections",
    x = "Estimated Date of Infection"
  ) +
  plot_set_theme()
```

Plot 3: Rt

```{r}
plot_Rt <- ggplot(sample_r_m0_df, aes(x = dates, y = median)) +
  geom_line(
    color = "black"
  ) +
  geom_ribbon(
    aes(x = dates, ymin = lower, ymax = upper),
    alpha = 0.2
  ) +
  geom_hline(
    yintercept = 1,
    linetype = 2
  ) +
  scale_x_date(
    limits = c(start_date_3_panel_plot, end_date_3_panel_plot),
    breaks = breaks,
    labels = date_format("%b\n%Y")
  ) +
  scale_y_continuous(
    limits = c(0, 2)
  ) +
  labs(
    y = expression(R[t]),
    x = "Estimated Date of Infection"
  ) +
  plot_set_theme()
```

Display plots.

```{r}
grid::grid.newpage()
grid::grid.draw(rbind(
  ggplotGrob(plot_case_counts),
  ggplotGrob(plot_estimated_infections),
  ggplotGrob(plot_Rt)
))
```

Save plots as a TIFF file.

```{r}
tiff(
  filename = paste0(prefix, "_plot_3_panel_case_counts_Rt.tiff"),
  width = 10,
  height = 12,
  units = "in",
  res = 300
)
grid::grid.newpage()
grid::grid.draw(rbind(
  ggplotGrob(plot_case_counts),
  ggplotGrob(plot_estimated_infections),
  ggplotGrob(plot_Rt)
))
dev.off()
```

### Policy Change Rt

Define date range for Rt estimation.

```{r}
start_date_policy_change_Rt <- as.Date("2020-01-22")  # The first date in the JHU dataset is 2020-01-22
end_date_policy_change_Rt   <- as.Date("2020-12-15")  # The analysis was concluded on 2020-12-15 to ensure the time frame predominantly reflects the transmission dynamics before the widespread distribution of COVID-19 vaccines, which became available in the United States on 2020-12-14.
```

Define dates for major policy changes.

```{r}
policy_change_date <- as.Date(c(
  "2020-04-02", "2020-05-01", "2020-05-31", 
  "2020-07-08", "2020-09-08", "2020-10-13", "2020-11-04"
))
```

Calculate the number of days since the estimation start date for each policy change.

```{r}
policy_change_number_of_days <- as.integer(
  policy_change_date - start_date_policy_change_Rt + 1
)
```

Define time windows for Rt estimation between policy changes.

```{r}
t_start <- c(2, policy_change_number_of_days)  # The start of each window: begins on day 2 and includes the day of each policy change
t_end <- c(policy_change_number_of_days - 1, as.integer(end_date_policy_change_Rt - start_date_policy_change_Rt + 1))  # The end of each window: one day before each policy change or the last day of analysis
```

Record start time of Rt estimation process.

```{r}
start_time <- Sys.time()
```

Estimate Rt for each time window using a sample-based approach. The estimation uses a mean serial interval of 2.9 days and a standard deviation of 1.64 days. 10 iterations are performed to increase robustness.

```{r}
sample_pcr_m0_df <- policy_change_Rt1(
  t_start = t_start,
  t_end = t_end,
  m0 = m0,
  sample0_median_cri = sample0_median_cri,
  n = 10,
  mean_si = 2.9,
  std_si = 1.64
)
```

Record end time of Rt estimation process and print elapsed time.

```{r}
end_time <- Sys.time()
print(end_time - start_time)
```

Save Rt estimation results to an RDS file.

```{r}
saveRDS(sample_pcr_m0_df, paste0(prefix, "_model_sample_pcr_m0_df.rds"))
```

Convert results to long format.

```{r}
sample_pcr_m0_df2long <- policy_change_Rt2(
  sample0_median_cri,
  sample_pcr_m0_df
)
```

Save long-format results to an RDS file.

```{r}
saveRDS(sample_pcr_m0_df2long, paste0(prefix, "_model_sample_pcr_m0_df2long.rds"))
```

Create a dataframe to store dates and labels for policy change events.

```{r}
policy_change_df <- data.frame(
  date = policy_change_date,
  y = c(1.8, 0.2, 1.8, 0.2, 1.8, 0.2, 1.8),
  event = c("A", "B", "C", "D", "E", "F", "G")
)
```

Plot estimated Rt over time with 95% CrI and policy change annotations.

```{r}
plot_policy_change_Rt <- ggplot(
  sample_pcr_m0_df2long,
  aes(x = dates, y = median, group = time_window)
  ) +
  geom_line(color = "black") +
  geom_ribbon(
    aes(ymin = lower, ymax = upper),
    alpha = 0.2
  ) +
  geom_hline(
    yintercept = 1,
    linetype = 2,
    color = "red"
  ) +
  geom_vline(
    xintercept = policy_change_df$date,
    color = "blue",
    linetype = "dotted"
  ) +
  annotate(
    geom = "label",
    x = policy_change_df$date,
    y = policy_change_df$y,
    label = policy_change_df$event,
    size = 4,
    fontface = "bold",
    color = "blue") +
  scale_x_date(
    limits = as.Date(c("2020-01-01", "2020-12-31")),
    breaks = seq(
      as.Date("2020-01-01"),
      as.Date("2020-12-01"),
      by = "1 month"
    ),
    labels = scales::date_format("%b")
  ) +
  scale_y_continuous(limits = c(0, 2)) +
  labs(
    x = "Estimated Date of Infection (2020)",
    y = bquote(Policy ~ Change ~ R[t])
  ) +
  ggtitle("Somerset County") +
  theme_classic() +
  theme(
    axis.title.x = element_text(size = 12),
    axis.title.y = element_text(size = 12),
    axis.text.x = element_text(size = 10),
    axis.text.y = element_text(size = 12)
  )

plot_policy_change_Rt
```

Save plot as a TIFF file.

```{r}
tiff(
  paste0(prefix, "_policy_change_Rt.tiff"),
  width = 5,
  height = 4,
  units = "in",
  res = 300
)
print(plot_policy_change_Rt)
dev.off()
```

### Median Percentage Change in Rt with 95% CrI by Policy Change

Calculate median percentage change in Rt with 95% CrI for each policy change.

```{r}
policy_change_Rt_list <- percentage_change_policy_change_Rt1(sample_pcr_m0_df)
sample_percentage_change_list <- percentage_change_policy_change_Rt2(policy_change_Rt_list)
policy_change_Rt_df <- as.data.frame(percentage_change_policy_change_Rt3(policy_change_Rt_list))
```

Create a dataframe to store results.

```{r}
Rt_percentage_change_df <- data.frame(
  change = policy_change_Rt_list$change_summary$change,
  median = policy_change_Rt_df$median,
  lower_cri = policy_change_Rt_df$lower_cri,
  upper_cri = policy_change_Rt_df$upper_cri
)
colnames(Rt_percentage_change_df) <- c("change", "median", "lower_cri", "upper_cri")
Rt_percentage_change_df <- cbind(region = prefix, Rt_percentage_change_df)
```

Define descriptive labels for each policy change.

```{r}
percentage_change_policy_change_labels <- c(
  "1" = "Stay Healthy at Home Directive",
  "2" = "Re-opening (Stage 1)",
  "3" = "Gradual Easing of Restrictions",
  "4" = "Face Covering Mandate (Certain Businesses)",
  "5" = "School Re-opening",
  "6" = "Re-opening (Stage 4)",
  "7" = "Face Covering Mandate (All Public Settings)"
)
```

Assign descriptive labels to 'change' column values.

```{r}
Rt_percentage_change_df$change <- factor(Rt_percentage_change_df$change, labels = percentage_change_policy_change_labels)
```

Save policy change results to an RDS file.

```{r}
saveRDS(policy_change_Rt_list, paste0(prefix, "_model_sample_pcr_m0_df2long.rds"))
```

Save dataframe to a CSV file.

```{r}
write.csv(
  Rt_percentage_change_df,
  paste0(prefix, "_percentage_change_policy_change.csv"),
  row.names = FALSE
)
```

Save dataframe to R environment.

```{r}
percentage_change_policy_change_dataframe_name <- paste0("percentage_change_policy_change_", prefix)
assign(percentage_change_policy_change_dataframe_name, Rt_percentage_change_df, envir = .GlobalEnv)
```

Create a forest plot for median Rt percentage change with 95% CrI.

```{r}
plot_Rt_percentage_change <- ggplot(Rt_percentage_change_df, aes(
  x = median,
  y = fct_rev(change),
  xmin = lower_cri,
  xmax = upper_cri
)) +
  geom_pointrange() +
  geom_vline(xintercept = 0, linetype = "dashed", color = "red") +
  xlim(-50, 50) +
  labs(
    title = "Somerset County",
    x = "Percentage Change in Rt",
    y = "Policy Change"
  ) +
  theme_bw() +
  theme(
    axis.title.x = element_text(size = 12),
    axis.title.y = element_text(size = 12),
    axis.text.x = element_text(size = 9),
    axis.text.y = element_text(size = 9)
  ) +
  scale_y_discrete(labels = function(x) str_wrap(x, width = 20))
```

Display plot.

```{r}
plot_Rt_percentage_change
```

Save plot as a TIFF file.

```{r}
tiff(
  paste0(prefix, "_percentage_change_policy_change_Rt.tiff"),
  width = 5,
  height = 4,
  units = "in",
  res = 300
)
print(plot_Rt_percentage_change)
dev.off()
```

## Penobscot County

Set prefix for output filenames.

```{r}
prefix <- "Penobscot"
```

### Incidence Model

Display COVID-19 delay distribution.

```{r}
View(covid_delay_dist)
```

Record start time of incidence model fitting process.

```{r}
start_time <- Sys.time()
```

Fit incidence model using reported (imputed) case counts and COVID-19 delay distribution.

```{r}
Penobscot_model <- fit_incidence(
  reported = Penobscot$I,
  delay_dist = covid_delay_dist$case,
  dof_grid = seq(40, 60, 2)
)
```

Extract best degree of freedom.

```{r}
best_dof <- Penobscot_model$best_dof
print(paste("Best Degree of Freedom:", best_dof))
```

Save parameters to a CSV file.

```{r}
best_params <- data.frame(Best_Degree_of_Freedom = best_dof)
write.csv(best_params, paste0(prefix, "_best_dof.csv"), row.names = FALSE)
```

Record end time of fitting process and print elapsed time.

```{r}
end_time <- Sys.time()
print(end_time - start_time)
```

Save fitted incidence model to an RDS file.

```{r}
saveRDS(Penobscot_model, paste0(prefix, "_model.rds"))
```

Save 'Isamps' matrix (fitted incidence samples) to a CSV file.

```{r}
write.csv(Penobscot_model$Isamps, paste0(prefix, "_model_Isamps.csv"), row.names = FALSE)
```

Extract median and 95% CrI from the deconvoluted samples.

```{r}
sample0_median_cri <- deconvoluted_sample_median_cri(
  model = Penobscot_model,
  Penobscot
)
```

Simulate 10 hypothetical case time series using a scaled incidence model.

```{r}
m0 <- multiplier_process(
  model = Penobscot_model,
  multiplier = 4,
  num_hypothetical_time_series = 10
)
```

### 7-Day Sliding Window Rt

Record start time of Rt estimation process.

```{r}
start_time <- Sys.time()
```

Estimate Rt using a 7-day sliding window with Omicron-specific parameters.

```{r}
r_m0 <- sliding_window_Rt(
  sample0_median_cri,
  m0 = m0,
  mean_si = 2.9,
  std_si = 1.64
)
```

Record end time of Rt estimation process and print elapsed time.

```{r}
end_time <- Sys.time()
print(end_time - start_time)
```

Save Rt estimation results to an RDS file.

```{r}
saveRDS(r_m0, paste0(prefix, "_model_r_m0.rds"))
```

Record start time of the posterior extraction process.

```{r}
start_time <- Sys.time()
```

Extract 10 samples from the posterior distribution of 10,000 Rt time series.

```{r}
sample_r_m0_df <- posterior_distribution_extraction(
  sample0_median_cri,
  r_m0 = r_m0,
  n = 10
)
```

Record end time of posterior extraction process and print elapsed time.

```{r}
end_time <- Sys.time()
print(end_time - start_time)
```

Save extracted Rt samples to an RDS file.

```{r}
saveRDS(sample_r_m0_df, paste0(prefix, "_model_sample_r_m0_df.rds"))
```

### 3-Panel Plot of Case Counts and Rt Estimates

Define date range and x-axis breaks.

```{r}
start_date_3_panel_plot <- as.Date("2020-01-01")
end_date_3_panel_plot   <- as.Date("2023-02-28")
breaks <- seq(as.Date("2020-01-01"), as.Date("2023-02-01"), by = "3 months")
```

Helper function to set theme for plots:

```{r}
plot_set_theme <- function() {
  theme_classic() +
    theme(
    axis.text.x = element_text(size = 12),
    axis.text.y = element_text(size = 12)
    )
}
```

Plot 1: Observed Case Counts (grey points) and Deconvoluted Case Counts (black line)

```{r}
plot_case_counts <- ggplot() +
  geom_point(
    data = Penobscot,
    aes(x = dates, y = I),
    shape = 3, color = "grey"
  ) +
  geom_line(
    data = sample0_median_cri,
    aes(x = dates, y = median),
    color = 'black'
  ) +
  scale_x_date(
    breaks = breaks,
    labels = date_format("%b\n%Y"),
    limits = c(start_date_3_panel_plot, end_date_3_panel_plot)
  ) +
  labs(
    y = "Case Counts",
    x = "Date"
  ) +
  plot_set_theme()
```

Plot 2: Estimated New Infections

```{r}
m0_median_cri <- plot_infection_count(m0, Penobscot)  # Function to generate median and 95% CrI for estimated infections

plot_estimated_infections <- ggplot(m0_median_cri) +
  geom_line(
    aes(x = dates, y = median),
    color = 'black'
  ) +
  geom_ribbon(
    aes(x = dates, ymin = lower, ymax = upper),
    linetype = 2,
    alpha = 0.2
  ) +
  scale_x_date(
    limits = c(start_date_3_panel_plot, end_date_3_panel_plot),
    breaks = breaks,
    labels = date_format("%b\n%Y")
  ) +
  labs(
    y = "Estimated No.\nof Infections",
    x = "Estimated Date of Infection"
  ) +
  plot_set_theme()
```

Plot 3: Rt

```{r}
plot_Rt <- ggplot(sample_r_m0_df, aes(x = dates, y = median)) +
  geom_line(
    color = "black"
  ) +
  geom_ribbon(
    aes(x = dates, ymin = lower, ymax = upper),
    alpha = 0.2
  ) +
  geom_hline(
    yintercept = 1,
    linetype = 2
  ) +
  scale_x_date(
    limits = c(start_date_3_panel_plot, end_date_3_panel_plot),
    breaks = breaks,
    labels = date_format("%b\n%Y")
  ) +
  scale_y_continuous(
    limits = c(0, 2)
  ) +
  labs(
    y = expression(R[t]),
    x = "Estimated Date of Infection"
  ) +
  plot_set_theme()
```

Display plots.

```{r}
grid::grid.newpage()
grid::grid.draw(rbind(
  ggplotGrob(plot_case_counts),
  ggplotGrob(plot_estimated_infections),
  ggplotGrob(plot_Rt)
))
```

Save plots as a TIFF file.

```{r}
tiff(
  filename = paste0(prefix, "_plot_3_panel_case_counts_Rt.tiff"),
  width = 10,
  height = 12,
  units = "in",
  res = 300
)
grid::grid.newpage()
grid::grid.draw(rbind(
  ggplotGrob(plot_case_counts),
  ggplotGrob(plot_estimated_infections),
  ggplotGrob(plot_Rt)
))
dev.off()
```

### Policy Change Rt

Define date range for Rt estimation.

```{r}
start_date_policy_change_Rt <- as.Date("2020-01-22")  # The first date in the JHU dataset is 2020-01-22
end_date_policy_change_Rt   <- as.Date("2020-12-15")  # The analysis was concluded on 2020-12-15 to ensure the time frame predominantly reflects the transmission dynamics before the widespread distribution of COVID-19 vaccines, which became available in the United States on 2020-12-14.
```

Define dates for major policy changes.

```{r}
policy_change_date <- as.Date(c(
  "2020-04-02", "2020-05-01", "2020-05-31", 
  "2020-07-08", "2020-09-08", "2020-10-13", "2020-11-04"
))
```

Calculate the number of days since the estimation start date for each policy change.

```{r}
policy_change_number_of_days <- as.integer(
  policy_change_date - start_date_policy_change_Rt + 1
)
```

Define time windows for Rt estimation between policy changes.

```{r}
t_start <- c(2, policy_change_number_of_days)  # The start of each window: begins on day 2 and includes the day of each policy change
t_end <- c(policy_change_number_of_days - 1, as.integer(end_date_policy_change_Rt - start_date_policy_change_Rt + 1))  # The end of each window: one day before each policy change or the last day of analysis
```

Record start time of Rt estimation process.

```{r}
start_time <- Sys.time()
```

Estimate Rt for each time window using a sample-based approach. The estimation uses a mean serial interval of 2.9 days and a standard deviation of 1.64 days. 10 iterations are performed to increase robustness.

```{r}
sample_pcr_m0_df <- policy_change_Rt1(
  t_start = t_start,
  t_end = t_end,
  m0 = m0,
  sample0_median_cri = sample0_median_cri,
  n = 10,
  mean_si = 2.9,
  std_si = 1.64
)
```

Record end time of Rt estimation process and print elapsed time.

```{r}
end_time <- Sys.time()
print(end_time - start_time)
```

Save Rt estimation results to an RDS file.

```{r}
saveRDS(sample_pcr_m0_df, paste0(prefix, "_model_sample_pcr_m0_df.rds"))
```

Convert results to long format.

```{r}
sample_pcr_m0_df2long <- policy_change_Rt2(
  sample0_median_cri,
  sample_pcr_m0_df
)
```

Save long-format results to an RDS file.

```{r}
saveRDS(sample_pcr_m0_df2long, paste0(prefix, "_model_sample_pcr_m0_df2long.rds"))
```

Create a dataframe to store dates and labels for policy change events.

```{r}
policy_change_df <- data.frame(
  date = policy_change_date,
  y = c(1.8, 0.2, 1.8, 0.2, 1.8, 0.2, 1.8),
  event = c("A", "B", "C", "D", "E", "F", "G")
)
```

Plot estimated Rt over time with 95% CrI and policy change annotations.

```{r}
plot_policy_change_Rt <- ggplot(
  sample_pcr_m0_df2long,
  aes(x = dates, y = median, group = time_window)
  ) +
  geom_line(color = "black") +
  geom_ribbon(
    aes(ymin = lower, ymax = upper),
    alpha = 0.2
  ) +
  geom_hline(
    yintercept = 1,
    linetype = 2,
    color = "red"
  ) +
  geom_vline(
    xintercept = policy_change_df$date,
    color = "blue",
    linetype = "dotted"
  ) +
  annotate(
    geom = "label",
    x = policy_change_df$date,
    y = policy_change_df$y,
    label = policy_change_df$event,
    size = 4,
    fontface = "bold",
    color = "blue") +
  scale_x_date(
    limits = as.Date(c("2020-01-01", "2020-12-31")),
    breaks = seq(
      as.Date("2020-01-01"),
      as.Date("2020-12-01"),
      by = "1 month"
    ),
    labels = scales::date_format("%b")
  ) +
  scale_y_continuous(limits = c(0, 2)) +
  labs(
    x = "Estimated Date of Infection (2020)",
    y = bquote(Policy ~ Change ~ R[t])
  ) +
  ggtitle("Penobscot County") +
  theme_classic() +
  theme(
    axis.title.x = element_text(size = 12),
    axis.title.y = element_text(size = 12),
    axis.text.x = element_text(size = 10),
    axis.text.y = element_text(size = 12)
  )

plot_policy_change_Rt
```

Save plot as a TIFF file.

```{r}
tiff(
  paste0(prefix, "_policy_change_Rt.tiff"),
  width = 5,
  height = 4,
  units = "in",
  res = 300
)
print(plot_policy_change_Rt)
dev.off()
```

### Median Percentage Change in Rt with 95% CrI by Policy Change

Calculate median percentage change in Rt with 95% CrI for each policy change.

```{r}
policy_change_Rt_list <- percentage_change_policy_change_Rt1(sample_pcr_m0_df)
sample_percentage_change_list <- percentage_change_policy_change_Rt2(policy_change_Rt_list)
policy_change_Rt_df <- as.data.frame(percentage_change_policy_change_Rt3(policy_change_Rt_list))
```

Create a dataframe to store results.

```{r}
Rt_percentage_change_df <- data.frame(
  change = policy_change_Rt_list$change_summary$change,
  median = policy_change_Rt_df$median,
  lower_cri = policy_change_Rt_df$lower_cri,
  upper_cri = policy_change_Rt_df$upper_cri
)
colnames(Rt_percentage_change_df) <- c("change", "median", "lower_cri", "upper_cri")
Rt_percentage_change_df <- cbind(region = prefix, Rt_percentage_change_df)
```

Define descriptive labels for each policy change.

```{r}
percentage_change_policy_change_labels <- c(
  "1" = "Stay Healthy at Home Directive",
  "2" = "Re-opening (Stage 1)",
  "3" = "Gradual Easing of Restrictions",
  "4" = "Face Covering Mandate (Certain Businesses)",
  "5" = "School Re-opening",
  "6" = "Re-opening (Stage 4)",
  "7" = "Face Covering Mandate (All Public Settings)"
)
```

Assign descriptive labels to 'change' column values.

```{r}
Rt_percentage_change_df$change <- factor(Rt_percentage_change_df$change, labels = percentage_change_policy_change_labels)
```

Save policy change results to an RDS file.

```{r}
saveRDS(policy_change_Rt_list, paste0(prefix, "_model_sample_pcr_m0_df2long.rds"))
```

Save dataframe to a CSV file.

```{r}
write.csv(
  Rt_percentage_change_df,
  paste0(prefix, "_percentage_change_policy_change.csv"),
  row.names = FALSE
)
```

Save dataframe to R environment.

```{r}
percentage_change_policy_change_dataframe_name <- paste0("percentage_change_policy_change_", prefix)
assign(percentage_change_policy_change_dataframe_name, Rt_percentage_change_df, envir = .GlobalEnv)
```

Create a forest plot for median Rt percentage change with 95% CrI.

```{r}
plot_Rt_percentage_change <- ggplot(Rt_percentage_change_df, aes(
  x = median,
  y = fct_rev(change),
  xmin = lower_cri,
  xmax = upper_cri
)) +
  geom_pointrange() +
  geom_vline(xintercept = 0, linetype = "dashed", color = "red") +
  xlim(-50, 50) +
  labs(
    title = "Penobscot County",
    x = "Percentage Change in Rt",
    y = "Policy Change"
  ) +
  theme_bw() +
  theme(
    axis.title.x = element_text(size = 12),
    axis.title.y = element_text(size = 12),
    axis.text.x = element_text(size = 9),
    axis.text.y = element_text(size = 9)
  ) +
  scale_y_discrete(labels = function(x) str_wrap(x, width = 20))
```

Display plot.

```{r}
plot_Rt_percentage_change
```

Save plot as a TIFF file.

```{r}
tiff(
  paste0(prefix, "_percentage_change_policy_change_Rt.tiff"),
  width = 5,
  height = 4,
  units = "in",
  res = 300
)
print(plot_Rt_percentage_change)
dev.off()
```

## Piscataquis County

Set prefix for output filenames.

```{r}
prefix <- "Piscataquis"
```

### Incidence Model

Display COVID-19 delay distribution.

```{r}
View(covid_delay_dist)
```

Record start time of incidence model fitting process.

```{r}
start_time <- Sys.time()
```

Fit incidence model using reported (imputed) case counts and COVID-19 delay distribution.

```{r}
Piscataquis_model <- fit_incidence(
  reported = Piscataquis$I,
  delay_dist = covid_delay_dist$case,
  dof_grid = seq(40, 60, 2)
)
```

Extract best degree of freedom.

```{r}
best_dof <- Piscataquis_model$best_dof
print(paste("Best Degree of Freedom:", best_dof))
```

Save parameters to a CSV file.

```{r}
best_params <- data.frame(Best_Degree_of_Freedom = best_dof)
write.csv(best_params, paste0(prefix, "_best_dof.csv"), row.names = FALSE)
```

Record end time of fitting process and print elapsed time.

```{r}
end_time <- Sys.time()
print(end_time - start_time)
```

Save fitted incidence model to an RDS file.

```{r}
saveRDS(Piscataquis_model, paste0(prefix, "_model.rds"))
```

Save 'Isamps' matrix (fitted incidence samples) to a CSV file.

```{r}
write.csv(Piscataquis_model$Isamps, paste0(prefix, "_model_Isamps.csv"), row.names = FALSE)
```

Extract median and 95% CrI from the deconvoluted samples.

```{r}
sample0_median_cri <- deconvoluted_sample_median_cri(
  model = Piscataquis_model,
  Piscataquis
)
```

Simulate 10 hypothetical case time series using a scaled incidence model.

```{r}
m0 <- multiplier_process(
  model = Piscataquis_model,
  multiplier = 4,
  num_hypothetical_time_series = 10
)
```

### 7-Day Sliding Window Rt

Record start time of Rt estimation process.

```{r}
start_time <- Sys.time()
```

Estimate Rt using a 7-day sliding window with Omicron-specific parameters.

```{r}
r_m0 <- sliding_window_Rt(
  sample0_median_cri,
  m0 = m0,
  mean_si = 2.9,
  std_si = 1.64
)
```

Record end time of Rt estimation process and print elapsed time.

```{r}
end_time <- Sys.time()
print(end_time - start_time)
```

Save Rt estimation results to an RDS file.

```{r}
saveRDS(r_m0, paste0(prefix, "_model_r_m0.rds"))
```

Record start time of the posterior extraction process.

```{r}
start_time <- Sys.time()
```

Extract 10 samples from the posterior distribution of 10,000 Rt time series.

```{r}
sample_r_m0_df <- posterior_distribution_extraction(
  sample0_median_cri,
  r_m0 = r_m0,
  n = 10
)
```

Record end time of posterior extraction process and print elapsed time.

```{r}
end_time <- Sys.time()
print(end_time - start_time)
```

Save extracted Rt samples to an RDS file.

```{r}
saveRDS(sample_r_m0_df, paste0(prefix, "_model_sample_r_m0_df.rds"))
```

### 3-Panel Plot of Case Counts and Rt Estimates

Define date range and x-axis breaks.

```{r}
start_date_3_panel_plot <- as.Date("2020-01-01")
end_date_3_panel_plot   <- as.Date("2023-02-28")
breaks <- seq(as.Date("2020-01-01"), as.Date("2023-02-01"), by = "3 months")
```

Helper function to set theme for plots:

```{r}
plot_set_theme <- function() {
  theme_classic() +
    theme(
    axis.text.x = element_text(size = 12),
    axis.text.y = element_text(size = 12)
    )
}
```

Plot 1: Observed Case Counts (grey points) and Deconvoluted Case Counts (black line)

```{r}
plot_case_counts <- ggplot() +
  geom_point(
    data = Piscataquis,
    aes(x = dates, y = I),
    shape = 3, color = "grey"
  ) +
  geom_line(
    data = sample0_median_cri,
    aes(x = dates, y = median),
    color = 'black'
  ) +
  scale_x_date(
    breaks = breaks,
    labels = date_format("%b\n%Y"),
    limits = c(start_date_3_panel_plot, end_date_3_panel_plot)
  ) +
  labs(
    y = "Case Counts",
    x = "Date"
  ) +
  plot_set_theme()
```

Plot 2: Estimated New Infections

```{r}
m0_median_cri <- plot_infection_count(m0, Piscataquis)  # Function to generate median and 95% CrI for estimated infections

plot_estimated_infections <- ggplot(m0_median_cri) +
  geom_line(
    aes(x = dates, y = median),
    color = 'black'
  ) +
  geom_ribbon(
    aes(x = dates, ymin = lower, ymax = upper),
    linetype = 2,
    alpha = 0.2
  ) +
  scale_x_date(
    limits = c(start_date_3_panel_plot, end_date_3_panel_plot),
    breaks = breaks,
    labels = date_format("%b\n%Y")
  ) +
  labs(
    y = "Estimated No.\nof Infections",
    x = "Estimated Date of Infection"
  ) +
  plot_set_theme()
```

Plot 3: Rt

```{r}
plot_Rt <- ggplot(sample_r_m0_df, aes(x = dates, y = median)) +
  geom_line(
    color = "black"
  ) +
  geom_ribbon(
    aes(x = dates, ymin = lower, ymax = upper),
    alpha = 0.2
  ) +
  geom_hline(
    yintercept = 1,
    linetype = 2
  ) +
  scale_x_date(
    limits = c(start_date_3_panel_plot, end_date_3_panel_plot),
    breaks = breaks,
    labels = date_format("%b\n%Y")
  ) +
  scale_y_continuous(
    limits = c(0, 2)
  ) +
  labs(
    y = expression(R[t]),
    x = "Estimated Date of Infection"
  ) +
  plot_set_theme()
```

Display plots.

```{r}
grid::grid.newpage()
grid::grid.draw(rbind(
  ggplotGrob(plot_case_counts),
  ggplotGrob(plot_estimated_infections),
  ggplotGrob(plot_Rt)
))
```

Save plots as a TIFF file.

```{r}
tiff(
  filename = paste0(prefix, "_plot_3_panel_case_counts_Rt.tiff"),
  width = 10,
  height = 12,
  units = "in",
  res = 300
)
grid::grid.newpage()
grid::grid.draw(rbind(
  ggplotGrob(plot_case_counts),
  ggplotGrob(plot_estimated_infections),
  ggplotGrob(plot_Rt)
))
dev.off()
```

### Policy Change Rt

Define date range for Rt estimation.

```{r}
start_date_policy_change_Rt <- as.Date("2020-01-22")  # The first date in the JHU dataset is 2020-01-22
end_date_policy_change_Rt   <- as.Date("2020-12-15")  # The analysis was concluded on 2020-12-15 to ensure the time frame predominantly reflects the transmission dynamics before the widespread distribution of COVID-19 vaccines, which became available in the United States on 2020-12-14.
```

Define dates for major policy changes.

```{r}
policy_change_date <- as.Date(c(
  "2020-04-02", "2020-05-01", "2020-05-31", 
  "2020-07-08", "2020-09-08", "2020-10-13", "2020-11-04"
))
```

Calculate the number of days since the estimation start date for each policy change.

```{r}
policy_change_number_of_days <- as.integer(
  policy_change_date - start_date_policy_change_Rt + 1
)
```

Define time windows for Rt estimation between policy changes.

```{r}
t_start <- c(2, policy_change_number_of_days)  # The start of each window: begins on day 2 and includes the day of each policy change
t_end <- c(policy_change_number_of_days - 1, as.integer(end_date_policy_change_Rt - start_date_policy_change_Rt + 1))  # The end of each window: one day before each policy change or the last day of analysis
```

Record start time of Rt estimation process.

```{r}
start_time <- Sys.time()
```

Estimate Rt for each time window using a sample-based approach. The estimation uses a mean serial interval of 2.9 days and a standard deviation of 1.64 days. 10 iterations are performed to increase robustness.

```{r}
sample_pcr_m0_df <- policy_change_Rt1(
  t_start = t_start,
  t_end = t_end,
  m0 = m0,
  sample0_median_cri = sample0_median_cri,
  n = 10,
  mean_si = 2.9,
  std_si = 1.64
)
```

Record end time of Rt estimation process and print elapsed time.

```{r}
end_time <- Sys.time()
print(end_time - start_time)
```

Save Rt estimation results to an RDS file.

```{r}
saveRDS(sample_pcr_m0_df, paste0(prefix, "_model_sample_pcr_m0_df.rds"))
```

Convert results to long format.

```{r}
sample_pcr_m0_df2long <- policy_change_Rt2(
  sample0_median_cri,
  sample_pcr_m0_df
)
```

Save long-format results to an RDS file.

```{r}
saveRDS(sample_pcr_m0_df2long, paste0(prefix, "_model_sample_pcr_m0_df2long.rds"))
```

Create a dataframe to store dates and labels for policy change events.

```{r}
policy_change_df <- data.frame(
  date = policy_change_date,
  y = c(1.8, 0.2, 1.8, 0.2, 1.8, 0.2, 1.8),
  event = c("A", "B", "C", "D", "E", "F", "G")
)
```

Plot estimated Rt over time with 95% CrI and policy change annotations.

```{r}
plot_policy_change_Rt <- ggplot(
  sample_pcr_m0_df2long,
  aes(x = dates, y = median, group = time_window)
  ) +
  geom_line(color = "black") +
  geom_ribbon(
    aes(ymin = lower, ymax = upper),
    alpha = 0.2
  ) +
  geom_hline(
    yintercept = 1,
    linetype = 2,
    color = "red"
  ) +
  geom_vline(
    xintercept = policy_change_df$date,
    color = "blue",
    linetype = "dotted"
  ) +
  annotate(
    geom = "label",
    x = policy_change_df$date,
    y = policy_change_df$y,
    label = policy_change_df$event,
    size = 4,
    fontface = "bold",
    color = "blue") +
  scale_x_date(
    limits = as.Date(c("2020-01-01", "2020-12-31")),
    breaks = seq(
      as.Date("2020-01-01"),
      as.Date("2020-12-01"),
      by = "1 month"
    ),
    labels = scales::date_format("%b")
  ) +
  scale_y_continuous(limits = c(0, 2)) +
  labs(
    x = "Estimated Date of Infection (2020)",
    y = bquote(Policy ~ Change ~ R[t])
  ) +
  ggtitle("Piscataquis County") +
  theme_classic() +
  theme(
    axis.title.x = element_text(size = 12),
    axis.title.y = element_text(size = 12),
    axis.text.x = element_text(size = 10),
    axis.text.y = element_text(size = 12)
  )

plot_policy_change_Rt
```

Save plot as a TIFF file.

```{r}
tiff(
  paste0(prefix, "_policy_change_Rt.tiff"),
  width = 5,
  height = 4,
  units = "in",
  res = 300
)
print(plot_policy_change_Rt)
dev.off()
```

### Median Percentage Change in Rt with 95% CrI by Policy Change

Calculate median percentage change in Rt with 95% CrI for each policy change.

```{r}
policy_change_Rt_list <- percentage_change_policy_change_Rt1(sample_pcr_m0_df)
sample_percentage_change_list <- percentage_change_policy_change_Rt2(policy_change_Rt_list)
policy_change_Rt_df <- as.data.frame(percentage_change_policy_change_Rt3(policy_change_Rt_list))
```

Create a dataframe to store results.

```{r}
Rt_percentage_change_df <- data.frame(
  change = policy_change_Rt_list$change_summary$change,
  median = policy_change_Rt_df$median,
  lower_cri = policy_change_Rt_df$lower_cri,
  upper_cri = policy_change_Rt_df$upper_cri
)
colnames(Rt_percentage_change_df) <- c("change", "median", "lower_cri", "upper_cri")
Rt_percentage_change_df <- cbind(region = prefix, Rt_percentage_change_df)
```

Define descriptive labels for each policy change.

```{r}
percentage_change_policy_change_labels <- c(
  "1" = "Stay Healthy at Home Directive",
  "2" = "Re-opening (Stage 1)",
  "3" = "Gradual Easing of Restrictions",
  "4" = "Face Covering Mandate (Certain Businesses)",
  "5" = "School Re-opening",
  "6" = "Re-opening (Stage 4)",
  "7" = "Face Covering Mandate (All Public Settings)"
)
```

Assign descriptive labels to 'change' column values.

```{r}
Rt_percentage_change_df$change <- factor(Rt_percentage_change_df$change, labels = percentage_change_policy_change_labels)
```

Save policy change results to an RDS file.

```{r}
saveRDS(policy_change_Rt_list, paste0(prefix, "_model_sample_pcr_m0_df2long.rds"))
```

Save dataframe to a CSV file.

```{r}
write.csv(
  Rt_percentage_change_df,
  paste0(prefix, "_percentage_change_policy_change.csv"),
  row.names = FALSE
)
```

Save dataframe to R environment.

```{r}
percentage_change_policy_change_dataframe_name <- paste0("percentage_change_policy_change_", prefix)
assign(percentage_change_policy_change_dataframe_name, Rt_percentage_change_df, envir = .GlobalEnv)
```

Create a forest plot for median Rt percentage change with 95% CrI.

```{r}
plot_Rt_percentage_change <- ggplot(Rt_percentage_change_df, aes(
  x = median,
  y = fct_rev(change),
  xmin = lower_cri,
  xmax = upper_cri
)) +
  geom_pointrange() +
  geom_vline(xintercept = 0, linetype = "dashed", color = "red") +
  xlim(-50, 50) +
  labs(
    title = "Piscataquis County",
    x = "Percentage Change in Rt",
    y = "Policy Change"
  ) +
  theme_bw() +
  theme(
    axis.title.x = element_text(size = 12),
    axis.title.y = element_text(size = 12),
    axis.text.x = element_text(size = 9),
    axis.text.y = element_text(size = 9)
  ) +
  scale_y_discrete(labels = function(x) str_wrap(x, width = 20))
```

Display plot.

```{r}
plot_Rt_percentage_change
```

Save plot as a TIFF file.

```{r}
tiff(
  paste0(prefix, "_percentage_change_policy_change_Rt.tiff"),
  width = 5,
  height = 4,
  units = "in",
  res = 300
)
print(plot_Rt_percentage_change)
dev.off()
```

## Hancock County

Set prefix for output filenames.

```{r}
prefix <- "Hancock"
```

### Incidence Model

Display COVID-19 delay distribution.

```{r}
View(covid_delay_dist)
```

Record start time of incidence model fitting process.

```{r}
start_time <- Sys.time()
```

Fit incidence model using reported (imputed) case counts and COVID-19 delay distribution.

```{r}
Hancock_model <- fit_incidence(
  reported = Hancock$I,
  delay_dist = covid_delay_dist$case,
  dof_grid = seq(40, 60, 2)
)
```

Extract best degree of freedom.

```{r}
best_dof <- Hancock_model$best_dof
print(paste("Best Degree of Freedom:", best_dof))
```

Save parameters to a CSV file.

```{r}
best_params <- data.frame(Best_Degree_of_Freedom = best_dof)
write.csv(best_params, paste0(prefix, "_best_dof.csv"), row.names = FALSE)
```

Record end time of fitting process and print elapsed time.

```{r}
end_time <- Sys.time()
print(end_time - start_time)
```

Save fitted incidence model to an RDS file.

```{r}
saveRDS(Hancock_model, paste0(prefix, "_model.rds"))
```

Save 'Isamps' matrix (fitted incidence samples) to a CSV file.

```{r}
write.csv(Hancock_model$Isamps, paste0(prefix, "_model_Isamps.csv"), row.names = FALSE)
```

Extract median and 95% CrI from the deconvoluted samples.

```{r}
sample0_median_cri <- deconvoluted_sample_median_cri(
  model = Hancock_model,
  Hancock
)
```

Simulate 10 hypothetical case time series using a scaled incidence model.

```{r}
m0 <- multiplier_process(
  model = Hancock_model,
  multiplier = 4,
  num_hypothetical_time_series = 10
)
```

### 7-Day Sliding Window Rt

Record start time of Rt estimation process.

```{r}
start_time <- Sys.time()
```

Estimate Rt using a 7-day sliding window with Omicron-specific parameters.

```{r}
r_m0 <- sliding_window_Rt(
  sample0_median_cri,
  m0 = m0,
  mean_si = 2.9,
  std_si = 1.64
)
```

Record end time of Rt estimation process and print elapsed time.

```{r}
end_time <- Sys.time()
print(end_time - start_time)
```

Save Rt estimation results to an RDS file.

```{r}
saveRDS(r_m0, paste0(prefix, "_model_r_m0.rds"))
```

Record start time of the posterior extraction process.

```{r}
start_time <- Sys.time()
```

Extract 10 samples from the posterior distribution of 10,000 Rt time series.

```{r}
sample_r_m0_df <- posterior_distribution_extraction(
  sample0_median_cri,
  r_m0 = r_m0,
  n = 10
)
```

Record end time of posterior extraction process and print elapsed time.

```{r}
end_time <- Sys.time()
print(end_time - start_time)
```

Save extracted Rt samples to an RDS file.

```{r}
saveRDS(sample_r_m0_df, paste0(prefix, "_model_sample_r_m0_df.rds"))
```

### 3-Panel Plot of Case Counts and Rt Estimates

Define date range and x-axis breaks.

```{r}
start_date_3_panel_plot <- as.Date("2020-01-01")
end_date_3_panel_plot   <- as.Date("2023-02-28")
breaks <- seq(as.Date("2020-01-01"), as.Date("2023-02-01"), by = "3 months")
```

Helper function to set theme for plots:

```{r}
plot_set_theme <- function() {
  theme_classic() +
    theme(
    axis.text.x = element_text(size = 12),
    axis.text.y = element_text(size = 12)
    )
}
```

Plot 1: Observed Case Counts (grey points) and Deconvoluted Case Counts (black line)

```{r}
plot_case_counts <- ggplot() +
  geom_point(
    data = Hancock,
    aes(x = dates, y = I),
    shape = 3, color = "grey"
  ) +
  geom_line(
    data = sample0_median_cri,
    aes(x = dates, y = median),
    color = 'black'
  ) +
  scale_x_date(
    breaks = breaks,
    labels = date_format("%b\n%Y"),
    limits = c(start_date_3_panel_plot, end_date_3_panel_plot)
  ) +
  labs(
    y = "Case Counts",
    x = "Date"
  ) +
  plot_set_theme()
```

Plot 2: Estimated New Infections

```{r}
m0_median_cri <- plot_infection_count(m0, Hancock)  # Function to generate median and 95% CrI for estimated infections

plot_estimated_infections <- ggplot(m0_median_cri) +
  geom_line(
    aes(x = dates, y = median),
    color = 'black'
  ) +
  geom_ribbon(
    aes(x = dates, ymin = lower, ymax = upper),
    linetype = 2,
    alpha = 0.2
  ) +
  scale_x_date(
    limits = c(start_date_3_panel_plot, end_date_3_panel_plot),
    breaks = breaks,
    labels = date_format("%b\n%Y")
  ) +
  labs(
    y = "Estimated No.\nof Infections",
    x = "Estimated Date of Infection"
  ) +
  plot_set_theme()
```

Plot 3: Rt

```{r}
plot_Rt <- ggplot(sample_r_m0_df, aes(x = dates, y = median)) +
  geom_line(
    color = "black"
  ) +
  geom_ribbon(
    aes(x = dates, ymin = lower, ymax = upper),
    alpha = 0.2
  ) +
  geom_hline(
    yintercept = 1,
    linetype = 2
  ) +
  scale_x_date(
    limits = c(start_date_3_panel_plot, end_date_3_panel_plot),
    breaks = breaks,
    labels = date_format("%b\n%Y")
  ) +
  scale_y_continuous(
    limits = c(0, 2)
  ) +
  labs(
    y = expression(R[t]),
    x = "Estimated Date of Infection"
  ) +
  plot_set_theme()
```

Display plots.

```{r}
grid::grid.newpage()
grid::grid.draw(rbind(
  ggplotGrob(plot_case_counts),
  ggplotGrob(plot_estimated_infections),
  ggplotGrob(plot_Rt)
))
```

Save plots as a TIFF file.

```{r}
tiff(
  filename = paste0(prefix, "_plot_3_panel_case_counts_Rt.tiff"),
  width = 10,
  height = 12,
  units = "in",
  res = 300
)
grid::grid.newpage()
grid::grid.draw(rbind(
  ggplotGrob(plot_case_counts),
  ggplotGrob(plot_estimated_infections),
  ggplotGrob(plot_Rt)
))
dev.off()
```

### Policy Change Rt

Define date range for Rt estimation.

```{r}
start_date_policy_change_Rt <- as.Date("2020-01-22")  # The first date in the JHU dataset is 2020-01-22
end_date_policy_change_Rt   <- as.Date("2020-12-15")  # The analysis was concluded on 2020-12-15 to ensure the time frame predominantly reflects the transmission dynamics before the widespread distribution of COVID-19 vaccines, which became available in the United States on 2020-12-14.
```

Define dates for major policy changes.

```{r}
policy_change_date <- as.Date(c(
  "2020-04-02", "2020-05-01", "2020-05-31", 
  "2020-07-08", "2020-09-08", "2020-10-13", "2020-11-04"
))
```

Calculate the number of days since the estimation start date for each policy change.

```{r}
policy_change_number_of_days <- as.integer(
  policy_change_date - start_date_policy_change_Rt + 1
)
```

Define time windows for Rt estimation between policy changes.

```{r}
t_start <- c(2, policy_change_number_of_days)  # The start of each window: begins on day 2 and includes the day of each policy change
t_end <- c(policy_change_number_of_days - 1, as.integer(end_date_policy_change_Rt - start_date_policy_change_Rt + 1))  # The end of each window: one day before each policy change or the last day of analysis
```

Record start time of Rt estimation process.

```{r}
start_time <- Sys.time()
```

Estimate Rt for each time window using a sample-based approach. The estimation uses a mean serial interval of 2.9 days and a standard deviation of 1.64 days. 10 iterations are performed to increase robustness.

```{r}
sample_pcr_m0_df <- policy_change_Rt1(
  t_start = t_start,
  t_end = t_end,
  m0 = m0,
  sample0_median_cri = sample0_median_cri,
  n = 10,
  mean_si = 2.9,
  std_si = 1.64
)
```

Record end time of Rt estimation process and print elapsed time.

```{r}
end_time <- Sys.time()
print(end_time - start_time)
```

Save Rt estimation results to an RDS file.

```{r}
saveRDS(sample_pcr_m0_df, paste0(prefix, "_model_sample_pcr_m0_df.rds"))
```

Convert results to long format.

```{r}
sample_pcr_m0_df2long <- policy_change_Rt2(
  sample0_median_cri,
  sample_pcr_m0_df
)
```

Save long-format results to an RDS file.

```{r}
saveRDS(sample_pcr_m0_df2long, paste0(prefix, "_model_sample_pcr_m0_df2long.rds"))
```

Create a dataframe to store dates and labels for policy change events.

```{r}
policy_change_df <- data.frame(
  date = policy_change_date,
  y = c(1.8, 0.2, 1.8, 0.2, 1.8, 0.2, 1.8),
  event = c("A", "B", "C", "D", "E", "F", "G")
)
```

Plot estimated Rt over time with 95% CrI and policy change annotations.

```{r}
plot_policy_change_Rt <- ggplot(
  sample_pcr_m0_df2long,
  aes(x = dates, y = median, group = time_window)
  ) +
  geom_line(color = "black") +
  geom_ribbon(
    aes(ymin = lower, ymax = upper),
    alpha = 0.2
  ) +
  geom_hline(
    yintercept = 1,
    linetype = 2,
    color = "red"
  ) +
  geom_vline(
    xintercept = policy_change_df$date,
    color = "blue",
    linetype = "dotted"
  ) +
  annotate(
    geom = "label",
    x = policy_change_df$date,
    y = policy_change_df$y,
    label = policy_change_df$event,
    size = 4,
    fontface = "bold",
    color = "blue") +
  scale_x_date(
    limits = as.Date(c("2020-01-01", "2020-12-31")),
    breaks = seq(
      as.Date("2020-01-01"),
      as.Date("2020-12-01"),
      by = "1 month"
    ),
    labels = scales::date_format("%b")
  ) +
  scale_y_continuous(limits = c(0, 2)) +
  labs(
    x = "Estimated Date of Infection (2020)",
    y = bquote(Policy ~ Change ~ R[t])
  ) +
  ggtitle("Hancock County") +
  theme_classic() +
  theme(
    axis.title.x = element_text(size = 12),
    axis.title.y = element_text(size = 12),
    axis.text.x = element_text(size = 10),
    axis.text.y = element_text(size = 12)
  )

plot_policy_change_Rt
```

Save plot as a TIFF file.

```{r}
tiff(
  paste0(prefix, "_policy_change_Rt.tiff"),
  width = 5,
  height = 4,
  units = "in",
  res = 300
)
print(plot_policy_change_Rt)
dev.off()
```

### Median Percentage Change in Rt with 95% CrI by Policy Change

Calculate median percentage change in Rt with 95% CrI for each policy change.

```{r}
policy_change_Rt_list <- percentage_change_policy_change_Rt1(sample_pcr_m0_df)
sample_percentage_change_list <- percentage_change_policy_change_Rt2(policy_change_Rt_list)
policy_change_Rt_df <- as.data.frame(percentage_change_policy_change_Rt3(policy_change_Rt_list))
```

Create a dataframe to store results.

```{r}
Rt_percentage_change_df <- data.frame(
  change = policy_change_Rt_list$change_summary$change,
  median = policy_change_Rt_df$median,
  lower_cri = policy_change_Rt_df$lower_cri,
  upper_cri = policy_change_Rt_df$upper_cri
)
colnames(Rt_percentage_change_df) <- c("change", "median", "lower_cri", "upper_cri")
Rt_percentage_change_df <- cbind(region = prefix, Rt_percentage_change_df)
```

Define descriptive labels for each policy change.

```{r}
percentage_change_policy_change_labels <- c(
  "1" = "Stay Healthy at Home Directive",
  "2" = "Re-opening (Stage 1)",
  "3" = "Gradual Easing of Restrictions",
  "4" = "Face Covering Mandate (Certain Businesses)",
  "5" = "School Re-opening",
  "6" = "Re-opening (Stage 4)",
  "7" = "Face Covering Mandate (All Public Settings)"
)
```

Assign descriptive labels to 'change' column values.

```{r}
Rt_percentage_change_df$change <- factor(Rt_percentage_change_df$change, labels = percentage_change_policy_change_labels)
```

Save policy change results to an RDS file.

```{r}
saveRDS(policy_change_Rt_list, paste0(prefix, "_model_sample_pcr_m0_df2long.rds"))
```

Save dataframe to a CSV file.

```{r}
write.csv(
  Rt_percentage_change_df,
  paste0(prefix, "_percentage_change_policy_change.csv"),
  row.names = FALSE
)
```

Save dataframe to R environment.

```{r}
percentage_change_policy_change_dataframe_name <- paste0("percentage_change_policy_change_", prefix)
assign(percentage_change_policy_change_dataframe_name, Rt_percentage_change_df, envir = .GlobalEnv)
```

Create a forest plot for median Rt percentage change with 95% CrI.

```{r}
plot_Rt_percentage_change <- ggplot(Rt_percentage_change_df, aes(
  x = median,
  y = fct_rev(change),
  xmin = lower_cri,
  xmax = upper_cri
)) +
  geom_pointrange() +
  geom_vline(xintercept = 0, linetype = "dashed", color = "red") +
  xlim(-50, 50) +
  labs(
    title = "Hancock County",
    x = "Percentage Change in Rt",
    y = "Policy Change"
  ) +
  theme_bw() +
  theme(
    axis.title.x = element_text(size = 12),
    axis.title.y = element_text(size = 12),
    axis.text.x = element_text(size = 9),
    axis.text.y = element_text(size = 9)
  ) +
  scale_y_discrete(labels = function(x) str_wrap(x, width = 20))
```

Display plot.

```{r}
plot_Rt_percentage_change
```

Save plot as a TIFF file.

```{r}
tiff(
  paste0(prefix, "_percentage_change_policy_change_Rt.tiff"),
  width = 5,
  height = 4,
  units = "in",
  res = 300
)
print(plot_Rt_percentage_change)
dev.off()
```

## Washington County

Set prefix for output filenames.

```{r}
prefix <- "Washington"
```

### Incidence Model

Display COVID-19 delay distribution.

```{r}
View(covid_delay_dist)
```

Record start time of incidence model fitting process.

```{r}
start_time <- Sys.time()
```

Fit incidence model using reported (imputed) case counts and COVID-19 delay distribution.

```{r}
Washington_model <- fit_incidence(
  reported = Washington$I,
  delay_dist = covid_delay_dist$case,
  dof_grid = seq(40, 60, 2)
)
```

Extract best degree of freedom.

```{r}
best_dof <- Washington_model$best_dof
print(paste("Best Degree of Freedom:", best_dof))
```

Save parameters to a CSV file.

```{r}
best_params <- data.frame(Best_Degree_of_Freedom = best_dof)
write.csv(best_params, paste0(prefix, "_best_dof.csv"), row.names = FALSE)
```

Record end time of fitting process and print elapsed time.

```{r}
end_time <- Sys.time()
print(end_time - start_time)
```

Save fitted incidence model to an RDS file.

```{r}
saveRDS(Washington_model, paste0(prefix, "_model.rds"))
```

Save 'Isamps' matrix (fitted incidence samples) to a CSV file.

```{r}
write.csv(Washington_model$Isamps, paste0(prefix, "_model_Isamps.csv"), row.names = FALSE)
```

Extract median and 95% CrI from the deconvoluted samples.

```{r}
sample0_median_cri <- deconvoluted_sample_median_cri(
  model = Washington_model,
  Washington
)
```

Simulate 10 hypothetical case time series using a scaled incidence model.

```{r}
m0 <- multiplier_process(
  model = Washington_model,
  multiplier = 4,
  num_hypothetical_time_series = 10
)
```

### 7-Day Sliding Window Rt

Record start time of Rt estimation process.

```{r}
start_time <- Sys.time()
```

Estimate Rt using a 7-day sliding window with Omicron-specific parameters.

```{r}
r_m0 <- sliding_window_Rt(
  sample0_median_cri,
  m0 = m0,
  mean_si = 2.9,
  std_si = 1.64
)
```

Record end time of Rt estimation process and print elapsed time.

```{r}
end_time <- Sys.time()
print(end_time - start_time)
```

Save Rt estimation results to an RDS file.

```{r}
saveRDS(r_m0, paste0(prefix, "_model_r_m0.rds"))
```

Record start time of the posterior extraction process.

```{r}
start_time <- Sys.time()
```

Extract 10 samples from the posterior distribution of 10,000 Rt time series.

```{r}
sample_r_m0_df <- posterior_distribution_extraction(
  sample0_median_cri,
  r_m0 = r_m0,
  n = 10
)
```

Record end time of posterior extraction process and print elapsed time.

```{r}
end_time <- Sys.time()
print(end_time - start_time)
```

Save extracted Rt samples to an RDS file.

```{r}
saveRDS(sample_r_m0_df, paste0(prefix, "_model_sample_r_m0_df.rds"))
```

### 3-Panel Plot of Case Counts and Rt Estimates

Define date range and x-axis breaks.

```{r}
start_date_3_panel_plot <- as.Date("2020-01-01")
end_date_3_panel_plot   <- as.Date("2023-02-28")
breaks <- seq(as.Date("2020-01-01"), as.Date("2023-02-01"), by = "3 months")
```

Helper function to set theme for plots:

```{r}
plot_set_theme <- function() {
  theme_classic() +
    theme(
    axis.text.x = element_text(size = 12),
    axis.text.y = element_text(size = 12)
    )
}
```

Plot 1: Observed Case Counts (grey points) and Deconvoluted Case Counts (black line)

```{r}
plot_case_counts <- ggplot() +
  geom_point(
    data = Washington,
    aes(x = dates, y = I),
    shape = 3, color = "grey"
  ) +
  geom_line(
    data = sample0_median_cri,
    aes(x = dates, y = median),
    color = 'black'
  ) +
  scale_x_date(
    breaks = breaks,
    labels = date_format("%b\n%Y"),
    limits = c(start_date_3_panel_plot, end_date_3_panel_plot)
  ) +
  labs(
    y = "Case Counts",
    x = "Date"
  ) +
  plot_set_theme()
```

Plot 2: Estimated New Infections

```{r}
m0_median_cri <- plot_infection_count(m0, Washington)  # Function to generate median and 95% CrI for estimated infections

plot_estimated_infections <- ggplot(m0_median_cri) +
  geom_line(
    aes(x = dates, y = median),
    color = 'black'
  ) +
  geom_ribbon(
    aes(x = dates, ymin = lower, ymax = upper),
    linetype = 2,
    alpha = 0.2
  ) +
  scale_x_date(
    limits = c(start_date_3_panel_plot, end_date_3_panel_plot),
    breaks = breaks,
    labels = date_format("%b\n%Y")
  ) +
  labs(
    y = "Estimated No.\nof Infections",
    x = "Estimated Date of Infection"
  ) +
  plot_set_theme()
```

Plot 3: Rt

```{r}
plot_Rt <- ggplot(sample_r_m0_df, aes(x = dates, y = median)) +
  geom_line(
    color = "black"
  ) +
  geom_ribbon(
    aes(x = dates, ymin = lower, ymax = upper),
    alpha = 0.2
  ) +
  geom_hline(
    yintercept = 1,
    linetype = 2
  ) +
  scale_x_date(
    limits = c(start_date_3_panel_plot, end_date_3_panel_plot),
    breaks = breaks,
    labels = date_format("%b\n%Y")
  ) +
  scale_y_continuous(
    limits = c(0, 2)
  ) +
  labs(
    y = expression(R[t]),
    x = "Estimated Date of Infection"
  ) +
  plot_set_theme()
```

Display plots.

```{r}
grid::grid.newpage()
grid::grid.draw(rbind(
  ggplotGrob(plot_case_counts),
  ggplotGrob(plot_estimated_infections),
  ggplotGrob(plot_Rt)
))
```

Save plots as a TIFF file.

```{r}
tiff(
  filename = paste0(prefix, "_plot_3_panel_case_counts_Rt.tiff"),
  width = 10,
  height = 12,
  units = "in",
  res = 300
)
grid::grid.newpage()
grid::grid.draw(rbind(
  ggplotGrob(plot_case_counts),
  ggplotGrob(plot_estimated_infections),
  ggplotGrob(plot_Rt)
))
dev.off()
```

### Policy Change Rt

Define date range for Rt estimation.

```{r}
start_date_policy_change_Rt <- as.Date("2020-01-22")  # The first date in the JHU dataset is 2020-01-22
end_date_policy_change_Rt   <- as.Date("2020-12-15")  # The analysis was concluded on 2020-12-15 to ensure the time frame predominantly reflects the transmission dynamics before the widespread distribution of COVID-19 vaccines, which became available in the United States on 2020-12-14.
```

Define dates for major policy changes.

```{r}
policy_change_date <- as.Date(c(
  "2020-04-02", "2020-05-01", "2020-05-31", 
  "2020-07-08", "2020-09-08", "2020-10-13", "2020-11-04"
))
```

Calculate the number of days since the estimation start date for each policy change.

```{r}
policy_change_number_of_days <- as.integer(
  policy_change_date - start_date_policy_change_Rt + 1
)
```

Define time windows for Rt estimation between policy changes.

```{r}
t_start <- c(2, policy_change_number_of_days)  # The start of each window: begins on day 2 and includes the day of each policy change
t_end <- c(policy_change_number_of_days - 1, as.integer(end_date_policy_change_Rt - start_date_policy_change_Rt + 1))  # The end of each window: one day before each policy change or the last day of analysis
```

Record start time of Rt estimation process.

```{r}
start_time <- Sys.time()
```

Estimate Rt for each time window using a sample-based approach. The estimation uses a mean serial interval of 2.9 days and a standard deviation of 1.64 days. 10 iterations are performed to increase robustness.

```{r}
sample_pcr_m0_df <- policy_change_Rt1(
  t_start = t_start,
  t_end = t_end,
  m0 = m0,
  sample0_median_cri = sample0_median_cri,
  n = 10,
  mean_si = 2.9,
  std_si = 1.64
)
```

Record end time of Rt estimation process and print elapsed time.

```{r}
end_time <- Sys.time()
print(end_time - start_time)
```

Save Rt estimation results to an RDS file.

```{r}
saveRDS(sample_pcr_m0_df, paste0(prefix, "_model_sample_pcr_m0_df.rds"))
```

Convert results to long format.

```{r}
sample_pcr_m0_df2long <- policy_change_Rt2(
  sample0_median_cri,
  sample_pcr_m0_df
)
```

Save long-format results to an RDS file.

```{r}
saveRDS(sample_pcr_m0_df2long, paste0(prefix, "_model_sample_pcr_m0_df2long.rds"))
```

Create a dataframe to store dates and labels for policy change events.

```{r}
policy_change_df <- data.frame(
  date = policy_change_date,
  y = c(1.8, 0.2, 1.8, 0.2, 1.8, 0.2, 1.8),
  event = c("A", "B", "C", "D", "E", "F", "G")
)
```

Plot estimated Rt over time with 95% CrI and policy change annotations.

```{r}
plot_policy_change_Rt <- ggplot(
  sample_pcr_m0_df2long,
  aes(x = dates, y = median, group = time_window)
  ) +
  geom_line(color = "black") +
  geom_ribbon(
    aes(ymin = lower, ymax = upper),
    alpha = 0.2
  ) +
  geom_hline(
    yintercept = 1,
    linetype = 2,
    color = "red"
  ) +
  geom_vline(
    xintercept = policy_change_df$date,
    color = "blue",
    linetype = "dotted"
  ) +
  annotate(
    geom = "label",
    x = policy_change_df$date,
    y = policy_change_df$y,
    label = policy_change_df$event,
    size = 4,
    fontface = "bold",
    color = "blue") +
  scale_x_date(
    limits = as.Date(c("2020-01-01", "2020-12-31")),
    breaks = seq(
      as.Date("2020-01-01"),
      as.Date("2020-12-01"),
      by = "1 month"
    ),
    labels = scales::date_format("%b")
  ) +
  scale_y_continuous(limits = c(0, 2)) +
  labs(
    x = "Estimated Date of Infection (2020)",
    y = bquote(Policy ~ Change ~ R[t])
  ) +
  ggtitle("Washington County") +
  theme_classic() +
  theme(
    axis.title.x = element_text(size = 12),
    axis.title.y = element_text(size = 12),
    axis.text.x = element_text(size = 10),
    axis.text.y = element_text(size = 12)
  )

plot_policy_change_Rt
```

Save plot as a TIFF file.

```{r}
tiff(
  paste0(prefix, "_policy_change_Rt.tiff"),
  width = 5,
  height = 4,
  units = "in",
  res = 300
)
print(plot_policy_change_Rt)
dev.off()
```

### Median Percentage Change in Rt with 95% CrI by Policy Change

Calculate median percentage change in Rt with 95% CrI for each policy change.

```{r}
policy_change_Rt_list <- percentage_change_policy_change_Rt1(sample_pcr_m0_df)
sample_percentage_change_list <- percentage_change_policy_change_Rt2(policy_change_Rt_list)
policy_change_Rt_df <- as.data.frame(percentage_change_policy_change_Rt3(policy_change_Rt_list))
```

Create a dataframe to store results.

```{r}
Rt_percentage_change_df <- data.frame(
  change = policy_change_Rt_list$change_summary$change,
  median = policy_change_Rt_df$median,
  lower_cri = policy_change_Rt_df$lower_cri,
  upper_cri = policy_change_Rt_df$upper_cri
)
colnames(Rt_percentage_change_df) <- c("change", "median", "lower_cri", "upper_cri")
Rt_percentage_change_df <- cbind(region = prefix, Rt_percentage_change_df)
```

Define descriptive labels for each policy change.

```{r}
percentage_change_policy_change_labels <- c(
  "1" = "Stay Healthy at Home Directive",
  "2" = "Re-opening (Stage 1)",
  "3" = "Gradual Easing of Restrictions",
  "4" = "Face Covering Mandate (Certain Businesses)",
  "5" = "School Re-opening",
  "6" = "Re-opening (Stage 4)",
  "7" = "Face Covering Mandate (All Public Settings)"
)
```

Assign descriptive labels to 'change' column values.

```{r}
Rt_percentage_change_df$change <- factor(Rt_percentage_change_df$change, labels = percentage_change_policy_change_labels)
```

Save policy change results to an RDS file.

```{r}
saveRDS(policy_change_Rt_list, paste0(prefix, "_model_sample_pcr_m0_df2long.rds"))
```

Save dataframe to a CSV file.

```{r}
write.csv(
  Rt_percentage_change_df,
  paste0(prefix, "_percentage_change_policy_change.csv"),
  row.names = FALSE
)
```

Save dataframe to R environment.

```{r}
percentage_change_policy_change_dataframe_name <- paste0("percentage_change_policy_change_", prefix)
assign(percentage_change_policy_change_dataframe_name, Rt_percentage_change_df, envir = .GlobalEnv)
```

Create a forest plot for median Rt percentage change with 95% CrI.

```{r}
plot_Rt_percentage_change <- ggplot(Rt_percentage_change_df, aes(
  x = median,
  y = fct_rev(change),
  xmin = lower_cri,
  xmax = upper_cri
)) +
  geom_pointrange() +
  geom_vline(xintercept = 0, linetype = "dashed", color = "red") +
  xlim(-50, 50) +
  labs(
    title = "Washington County",
    x = "Percentage Change in Rt",
    y = "Policy Change"
  ) +
  theme_bw() +
  theme(
    axis.title.x = element_text(size = 12),
    axis.title.y = element_text(size = 12),
    axis.text.x = element_text(size = 9),
    axis.text.y = element_text(size = 9)
  ) +
  scale_y_discrete(labels = function(x) str_wrap(x, width = 20))
```

Display plot.

```{r}
plot_Rt_percentage_change
```

Save plot as a TIFF file.

```{r}
tiff(
  paste0(prefix, "_percentage_change_policy_change_Rt.tiff"),
  width = 5,
  height = 4,
  units = "in",
  res = 300
)
print(plot_Rt_percentage_change)
dev.off()
```

## Aroostook County

Set prefix for output filenames.

```{r}
prefix <- "Aroostook"
```

### Incidence Model

Display COVID-19 delay distribution.

```{r}
View(covid_delay_dist)
```

Record start time of incidence model fitting process.

```{r}
start_time <- Sys.time()
```

Fit incidence model using reported (imputed) case counts and COVID-19 delay distribution.

```{r}
Aroostook_model <- fit_incidence(
  reported = Aroostook$I,
  delay_dist = covid_delay_dist$case,
  dof_grid = seq(40, 60, 2)
)
```

Extract best degree of freedom.

```{r}
best_dof <- Aroostook_model$best_dof
print(paste("Best Degree of Freedom:", best_dof))
```

Save parameters to a CSV file.

```{r}
best_params <- data.frame(Best_Degree_of_Freedom = best_dof)
write.csv(best_params, paste0(prefix, "_best_dof.csv"), row.names = FALSE)
```

Record end time of fitting process and print elapsed time.

```{r}
end_time <- Sys.time()
print(end_time - start_time)
```

Save fitted incidence model to an RDS file.

```{r}
saveRDS(Aroostook_model, paste0(prefix, "_model.rds"))
```

Save 'Isamps' matrix (fitted incidence samples) to a CSV file.

```{r}
write.csv(Aroostook_model$Isamps, paste0(prefix, "_model_Isamps.csv"), row.names = FALSE)
```

Extract median and 95% CrI from the deconvoluted samples.

```{r}
sample0_median_cri <- deconvoluted_sample_median_cri(
  model = Aroostook_model,
  Aroostook
)
```

Simulate 10 hypothetical case time series using a scaled incidence model.

```{r}
m0 <- multiplier_process(
  model = Aroostook_model,
  multiplier = 4,
  num_hypothetical_time_series = 10
)
```

### 7-Day Sliding Window Rt

Record start time of Rt estimation process.

```{r}
start_time <- Sys.time()
```

Estimate Rt using a 7-day sliding window with Omicron-specific parameters.

```{r}
r_m0 <- sliding_window_Rt(
  sample0_median_cri,
  m0 = m0,
  mean_si = 2.9,
  std_si = 1.64
)
```

Record end time of Rt estimation process and print elapsed time.

```{r}
end_time <- Sys.time()
print(end_time - start_time)
```

Save Rt estimation results to an RDS file.

```{r}
saveRDS(r_m0, paste0(prefix, "_model_r_m0.rds"))
```

Record start time of the posterior extraction process.

```{r}
start_time <- Sys.time()
```

Extract 10 samples from the posterior distribution of 10,000 Rt time series.

```{r}
sample_r_m0_df <- posterior_distribution_extraction(
  sample0_median_cri,
  r_m0 = r_m0,
  n = 10
)
```

Record end time of posterior extraction process and print elapsed time.

```{r}
end_time <- Sys.time()
print(end_time - start_time)
```

Save extracted Rt samples to an RDS file.

```{r}
saveRDS(sample_r_m0_df, paste0(prefix, "_model_sample_r_m0_df.rds"))
```

### 3-Panel Plot of Case Counts and Rt Estimates

Define date range and x-axis breaks.

```{r}
start_date_3_panel_plot <- as.Date("2020-01-01")
end_date_3_panel_plot   <- as.Date("2023-02-28")
breaks <- seq(as.Date("2020-01-01"), as.Date("2023-02-01"), by = "3 months")
```

Helper function to set theme for plots:

```{r}
plot_set_theme <- function() {
  theme_classic() +
    theme(
    axis.text.x = element_text(size = 12),
    axis.text.y = element_text(size = 12)
    )
}
```

Plot 1: Observed Case Counts (grey points) and Deconvoluted Case Counts (black line)

```{r}
plot_case_counts <- ggplot() +
  geom_point(
    data = Aroostook,
    aes(x = dates, y = I),
    shape = 3, color = "grey"
  ) +
  geom_line(
    data = sample0_median_cri,
    aes(x = dates, y = median),
    color = 'black'
  ) +
  scale_x_date(
    breaks = breaks,
    labels = date_format("%b\n%Y"),
    limits = c(start_date_3_panel_plot, end_date_3_panel_plot)
  ) +
  labs(
    y = "Case Counts",
    x = "Date"
  ) +
  plot_set_theme()
```

Plot 2: Estimated New Infections

```{r}
m0_median_cri <- plot_infection_count(m0, Aroostook)  # Function to generate median and 95% CrI for estimated infections

plot_estimated_infections <- ggplot(m0_median_cri) +
  geom_line(
    aes(x = dates, y = median),
    color = 'black'
  ) +
  geom_ribbon(
    aes(x = dates, ymin = lower, ymax = upper),
    linetype = 2,
    alpha = 0.2
  ) +
  scale_x_date(
    limits = c(start_date_3_panel_plot, end_date_3_panel_plot),
    breaks = breaks,
    labels = date_format("%b\n%Y")
  ) +
  labs(
    y = "Estimated No.\nof Infections",
    x = "Estimated Date of Infection"
  ) +
  plot_set_theme()
```

Plot 3: Rt

```{r}
plot_Rt <- ggplot(sample_r_m0_df, aes(x = dates, y = median)) +
  geom_line(
    color = "black"
  ) +
  geom_ribbon(
    aes(x = dates, ymin = lower, ymax = upper),
    alpha = 0.2
  ) +
  geom_hline(
    yintercept = 1,
    linetype = 2
  ) +
  scale_x_date(
    limits = c(start_date_3_panel_plot, end_date_3_panel_plot),
    breaks = breaks,
    labels = date_format("%b\n%Y")
  ) +
  scale_y_continuous(
    limits = c(0, 2)
  ) +
  labs(
    y = expression(R[t]),
    x = "Estimated Date of Infection"
  ) +
  plot_set_theme()
```

Display plots.

```{r}
grid::grid.newpage()
grid::grid.draw(rbind(
  ggplotGrob(plot_case_counts),
  ggplotGrob(plot_estimated_infections),
  ggplotGrob(plot_Rt)
))
```

Save plots as a TIFF file.

```{r}
tiff(
  filename = paste0(prefix, "_plot_3_panel_case_counts_Rt.tiff"),
  width = 10,
  height = 12,
  units = "in",
  res = 300
)
grid::grid.newpage()
grid::grid.draw(rbind(
  ggplotGrob(plot_case_counts),
  ggplotGrob(plot_estimated_infections),
  ggplotGrob(plot_Rt)
))
dev.off()
```

### Policy Change Rt

Define date range for Rt estimation.

```{r}
start_date_policy_change_Rt <- as.Date("2020-01-22")  # The first date in the JHU dataset is 2020-01-22
end_date_policy_change_Rt   <- as.Date("2020-12-15")  # The analysis was concluded on 2020-12-15 to ensure the time frame predominantly reflects the transmission dynamics before the widespread distribution of COVID-19 vaccines, which became available in the United States on 2020-12-14.
```

Define dates for major policy changes.

```{r}
policy_change_date <- as.Date(c(
  "2020-04-02", "2020-05-01", "2020-05-31", 
  "2020-07-08", "2020-09-08", "2020-10-13", "2020-11-04"
))
```

Calculate the number of days since the estimation start date for each policy change.

```{r}
policy_change_number_of_days <- as.integer(
  policy_change_date - start_date_policy_change_Rt + 1
)
```

Define time windows for Rt estimation between policy changes.

```{r}
t_start <- c(2, policy_change_number_of_days)  # The start of each window: begins on day 2 and includes the day of each policy change
t_end <- c(policy_change_number_of_days - 1, as.integer(end_date_policy_change_Rt - start_date_policy_change_Rt + 1))  # The end of each window: one day before each policy change or the last day of analysis
```

Record start time of Rt estimation process.

```{r}
start_time <- Sys.time()
```

Estimate Rt for each time window using a sample-based approach. The estimation uses a mean serial interval of 2.9 days and a standard deviation of 1.64 days. 10 iterations are performed to increase robustness.

```{r}
sample_pcr_m0_df <- policy_change_Rt1(
  t_start = t_start,
  t_end = t_end,
  m0 = m0,
  sample0_median_cri = sample0_median_cri,
  n = 10,
  mean_si = 2.9,
  std_si = 1.64
)
```

Record end time of Rt estimation process and print elapsed time.

```{r}
end_time <- Sys.time()
print(end_time - start_time)
```

Save Rt estimation results to an RDS file.

```{r}
saveRDS(sample_pcr_m0_df, paste0(prefix, "_model_sample_pcr_m0_df.rds"))
```

Convert results to long format.

```{r}
sample_pcr_m0_df2long <- policy_change_Rt2(
  sample0_median_cri,
  sample_pcr_m0_df
)
```

Save long-format results to an RDS file.

```{r}
saveRDS(sample_pcr_m0_df2long, paste0(prefix, "_model_sample_pcr_m0_df2long.rds"))
```

Create a dataframe to store dates and labels for policy change events.

```{r}
policy_change_df <- data.frame(
  date = policy_change_date,
  y = c(1.8, 0.2, 1.8, 0.2, 1.8, 0.2, 1.8),
  event = c("A", "B", "C", "D", "E", "F", "G")
)
```

Plot estimated Rt over time with 95% CrI and policy change annotations.

```{r}
plot_policy_change_Rt <- ggplot(
  sample_pcr_m0_df2long,
  aes(x = dates, y = median, group = time_window)
  ) +
  geom_line(color = "black") +
  geom_ribbon(
    aes(ymin = lower, ymax = upper),
    alpha = 0.2
  ) +
  geom_hline(
    yintercept = 1,
    linetype = 2,
    color = "red"
  ) +
  geom_vline(
    xintercept = policy_change_df$date,
    color = "blue",
    linetype = "dotted"
  ) +
  annotate(
    geom = "label",
    x = policy_change_df$date,
    y = policy_change_df$y,
    label = policy_change_df$event,
    size = 4,
    fontface = "bold",
    color = "blue") +
  scale_x_date(
    limits = as.Date(c("2020-01-01", "2020-12-31")),
    breaks = seq(
      as.Date("2020-01-01"),
      as.Date("2020-12-01"),
      by = "1 month"
    ),
    labels = scales::date_format("%b")
  ) +
  scale_y_continuous(limits = c(0, 2)) +
  labs(
    x = "Estimated Date of Infection (2020)",
    y = bquote(Policy ~ Change ~ R[t])
  ) +
  ggtitle("Aroostook County") +
  theme_classic() +
  theme(
    axis.title.x = element_text(size = 12),
    axis.title.y = element_text(size = 12),
    axis.text.x = element_text(size = 10),
    axis.text.y = element_text(size = 12)
  )

plot_policy_change_Rt
```

Save plot as a TIFF file.

```{r}
tiff(
  paste0(prefix, "_policy_change_Rt.tiff"),
  width = 5,
  height = 4,
  units = "in",
  res = 300
)
print(plot_policy_change_Rt)
dev.off()
```

### Median Percentage Change in Rt with 95% CrI by Policy Change

Calculate median percentage change in Rt with 95% CrI for each policy change.

```{r}
policy_change_Rt_list <- percentage_change_policy_change_Rt1(sample_pcr_m0_df)
sample_percentage_change_list <- percentage_change_policy_change_Rt2(policy_change_Rt_list)
policy_change_Rt_df <- as.data.frame(percentage_change_policy_change_Rt3(policy_change_Rt_list))
```

Create a dataframe to store results.

```{r}
Rt_percentage_change_df <- data.frame(
  change = policy_change_Rt_list$change_summary$change,
  median = policy_change_Rt_df$median,
  lower_cri = policy_change_Rt_df$lower_cri,
  upper_cri = policy_change_Rt_df$upper_cri
)
colnames(Rt_percentage_change_df) <- c("change", "median", "lower_cri", "upper_cri")
Rt_percentage_change_df <- cbind(region = prefix, Rt_percentage_change_df)
```

Define descriptive labels for each policy change.

```{r}
percentage_change_policy_change_labels <- c(
  "1" = "Stay Healthy at Home Directive",
  "2" = "Re-opening (Stage 1)",
  "3" = "Gradual Easing of Restrictions",
  "4" = "Face Covering Mandate (Certain Businesses)",
  "5" = "School Re-opening",
  "6" = "Re-opening (Stage 4)",
  "7" = "Face Covering Mandate (All Public Settings)"
)
```

Assign descriptive labels to 'change' column values.

```{r}
Rt_percentage_change_df$change <- factor(Rt_percentage_change_df$change, labels = percentage_change_policy_change_labels)
```

Save policy change results to an RDS file.

```{r}
saveRDS(policy_change_Rt_list, paste0(prefix, "_model_sample_pcr_m0_df2long.rds"))
```

Save dataframe to a CSV file.

```{r}
write.csv(
  Rt_percentage_change_df,
  paste0(prefix, "_percentage_change_policy_change.csv"),
  row.names = FALSE
)
```

Save dataframe to R environment.

```{r}
percentage_change_policy_change_dataframe_name <- paste0("percentage_change_policy_change_", prefix)
assign(percentage_change_policy_change_dataframe_name, Rt_percentage_change_df, envir = .GlobalEnv)
```

Create a forest plot for median Rt percentage change with 95% CrI.

```{r}
plot_Rt_percentage_change <- ggplot(Rt_percentage_change_df, aes(
  x = median,
  y = fct_rev(change),
  xmin = lower_cri,
  xmax = upper_cri
)) +
  geom_pointrange() +
  geom_vline(xintercept = 0, linetype = "dashed", color = "red") +
  xlim(-50, 50) +
  labs(
    title = "Aroostook County",
    x = "Percentage Change in Rt",
    y = "Policy Change"
  ) +
  theme_bw() +
  theme(
    axis.title.x = element_text(size = 12),
    axis.title.y = element_text(size = 12),
    axis.text.x = element_text(size = 9),
    axis.text.y = element_text(size = 9)
  ) +
  scale_y_discrete(labels = function(x) str_wrap(x, width = 20))
```

Display plot.

```{r}
plot_Rt_percentage_change
```

Save plot as a TIFF file.

```{r}
tiff(
  paste0(prefix, "_percentage_change_policy_change_Rt.tiff"),
  width = 5,
  height = 4,
  units = "in",
  res = 300
)
print(plot_Rt_percentage_change)
dev.off()
```

# Analysis of Percentage Change in Rt Across Different Counties for Various Policy Change Periods

Import percentage change data for all counties from CSV files.

```{r}
percentage_change_policy_change_ME_statewide <- read.csv("ME_statewide_percentage_change_policy_change.csv", stringsAsFactors = FALSE)
percentage_change_policy_change_Androscoggin <- read.csv("Androscoggin_percentage_change_policy_change.csv", stringsAsFactors = FALSE)
percentage_change_policy_change_Aroostook <- read.csv("Aroostook_percentage_change_policy_change.csv", stringsAsFactors = FALSE)
percentage_change_policy_change_Cumberland <- read.csv("Cumberland_percentage_change_policy_change.csv", stringsAsFactors = FALSE)
percentage_change_policy_change_Franklin <- read.csv("Franklin_percentage_change_policy_change.csv", stringsAsFactors = FALSE)
percentage_change_policy_change_Hancock <- read.csv("Hancock_percentage_change_policy_change.csv", stringsAsFactors = FALSE)
percentage_change_policy_change_Kennebec <- read.csv("Kennebec_percentage_change_policy_change.csv", stringsAsFactors = FALSE)
percentage_change_policy_change_Knox <- read.csv("Knox_percentage_change_policy_change.csv", stringsAsFactors = FALSE)
percentage_change_policy_change_Lincoln <- read.csv("Lincoln_percentage_change_policy_change.csv", stringsAsFactors = FALSE)
percentage_change_policy_change_Oxford <- read.csv("Oxford_percentage_change_policy_change.csv", stringsAsFactors = FALSE)
percentage_change_policy_change_Penobscot <- read.csv("Penobscot_percentage_change_policy_change.csv", stringsAsFactors = FALSE)
percentage_change_policy_change_Piscataquis <- read.csv("Piscataquis_percentage_change_policy_change.csv", stringsAsFactors = FALSE)
percentage_change_policy_change_Sagadahoc <- read.csv("Sagadahoc_percentage_change_policy_change.csv", stringsAsFactors = FALSE)
percentage_change_policy_change_Somerset <- read.csv("Somerset_percentage_change_policy_change.csv", stringsAsFactors = FALSE)
percentage_change_policy_change_Waldo <- read.csv("Waldo_percentage_change_policy_change.csv", stringsAsFactors = FALSE)
percentage_change_policy_change_Washington <- read.csv("Washington_percentage_change_policy_change.csv", stringsAsFactors = FALSE)
percentage_change_policy_change_York <- read.csv("York_percentage_change_policy_change.csv", stringsAsFactors = FALSE)
```

Combine all dataframes into a single dataframe.

```{r}
policy_change_data_by_region <- rbind(
  percentage_change_policy_change_ME_statewide,
  percentage_change_policy_change_Androscoggin,
  percentage_change_policy_change_Aroostook,
  percentage_change_policy_change_Cumberland,
  percentage_change_policy_change_Franklin,
  percentage_change_policy_change_Hancock,
  percentage_change_policy_change_Kennebec,
  percentage_change_policy_change_Knox,
  percentage_change_policy_change_Lincoln,
  percentage_change_policy_change_Oxford,
  percentage_change_policy_change_Penobscot,
  percentage_change_policy_change_Piscataquis,
  percentage_change_policy_change_Sagadahoc,
  percentage_change_policy_change_Somerset,
  percentage_change_policy_change_Waldo,
  percentage_change_policy_change_Washington,
  percentage_change_policy_change_York
)
```

Convert the 'Region' column to a factor and set levels to follow a specific order.

```{r}
policy_change_data_by_region$region <- factor(
  policy_change_data_by_region$region, 
  levels = c("ME_statewide", "Androscoggin", "Aroostook", "Cumberland", "Franklin", "Hancock", "Kennebec", "Knox", "Lincoln", "Oxford", "Penobscot", "Piscataquis", "Sagadahoc", "Somerset", "Waldo", "Washington", "York")
)
```

Save results to a CSV file.

```{r}
write.csv(policy_change_data_by_region, file = "Policy_change_by_county.csv", row.names = FALSE)
```

Define names for regions.

```{r}
region_labels <- c(
  "ME_statewide" = "Maine (Statewide)",
  "Androscoggin" = "Androscoggin",
  "Aroostook" = "Aroostook",
  "Cumberland" = "Cumberland",
  "Franklin" = "Franklin",
  "Hancock" = "Hancock",
  "Kennebec" = "Kennebec",
  "Knox" = "Knox",
  "Lincoln" = "Lincoln",
  "Oxford" = "Oxford",
  "Penobscot" = "Penobscot",
  "Piscataquis" = "Piscataquis",
  "Sagadahoc" = "Sagadahoc",
  "Somerset" = "Somerset",
  "Waldo" = "Waldo",
  "Washington" = "Washington",
  "York" = "York"
)
```

Extract unique policy change periods.

```{r}
policy_change <- unique(policy_change_data_by_region$change)
```

Create a forest plot for each policy change period.

```{r}
for (change in policy_change) {
  
  # Filter data for current period
  change_data <- policy_change_data_by_region %>%
    filter(change == !!change)
  
  # Create forest plot
  plot_policy_change_Rt_region <- ggplot(change_data, aes(
    x = median,
    y = fct_rev(region),
    xmin = lower_cri,
    xmax = upper_cri
  )) +
    geom_pointrange() +
    geom_vline(xintercept = 0, linetype = "dashed", color = "red") +
    xlim(-50, 50) +
    scale_y_discrete(labels = region_labels) +
    labs(
      title = as.character(change),
      x = "Percentage Change in Rt",
      y = "County"
    ) +
    theme_bw() +
    theme(
      axis.text = element_text(size = 16),
      axis.title = element_text(size = 16),
      plot.title = element_text(size = 18),
      axis.text.y = element_text(angle = 0, hjust = 1)
    )
  print(plot_policy_change_Rt_region)
  
  # Save plot as a TIFF file
  tiff(
    paste0("Policy_change_Rt_", change, ".tiff"),
    width = 8,
    height = 6,
    units = "in",
    res = 300
  )
  print(plot_policy_change_Rt_region)
  dev.off()
}
```
