# Supplementary material for: COVID-19 Transmission Potential and Non-Pharmaceutical Interventions in Maine During the COVID-19 Pandemic
Source: Pathogens. 2025 Sep 5;14(9):893. doi: 10.3390/pathogens14090893 (PMC12472373; doi:10.3390/pathogens14090893)
Supplement: Supplementary file 1 [file pathogens-14-00893-s001.zip › File S3.r]

# Custom Functions Used in the Analysis

## deconvoluted_sample_median_cri

deconvoluted_sample_median_cri <- function(model, data) {
  
  # Convert the model's Isamps to a dataframe
  model_Isamps_df <- as.data.frame(model$Isamps)
  
  # Get the number of columns (simulations)
  column_number <- ncol(model_Isamps_df)
  
  # Calculate the 2.5th, 50th (median), and 97.5th percentiles for each simulation
  Isamps0.025 <- apply(model_Isamps_df[, 1:column_number], 2, quantile, probs = 0.025)
  Isamps0.5   <- apply(model_Isamps_df[, 1:column_number], 2, quantile, probs = 0.5)
  Isamps0.975 <- apply(model_Isamps_df[, 1:column_number], 2, quantile, probs = 0.975)
  
  # Remove names from quantile vectors
  Isamps0.025_unname <- unname(Isamps0.025)
  Isamps0.5_unname   <- unname(Isamps0.5)
  Isamps0.975_unname <- unname(Isamps0.975)
  
  # Combine dates and calculated percentiles into a dataframe
  sample0_median_cri <- data.frame(data$dates,
                                   Isamps0.025_unname,
                                   Isamps0.5_unname,
                                   Isamps0.975_unname)
  
  # Rename the columns of the dataframe
  colnames(sample0_median_cri) <- c("dates", "lower", "median", "upper")
  
  return(sample0_median_cri)
}

## multiplier_function

multiplier_function <- function(sample,                     # Number of days = rows, simulations = columns
                                multiplier = 4,
                                num_hypothetical_time_series = 10) {
  
  set.seed(1234)  # Set a seed for reproducibility
  
  # Initialize key variables
  num_days <- nrow(sample)                                # Number of days (rows in sample)
  num_hypothetical_time_series <- num_hypothetical_time_series
  
  # Generate random numbers from a Poisson distribution with a mean of the multiplier
  poisson_samples <- rpois(num_hypothetical_time_series * num_days, lambda = multiplier)
  
  # Reshape Poisson samples into a matrix (days by hypothetical time series)
  multiplier_matrix <- matrix(data = poisson_samples,
                              nrow = num_days,
                              ncol = num_hypothetical_time_series)
  
  # Initialize the result with the first column of sample (V1) multiplied by the matrix
  m0 <- sample$V1 * multiplier_matrix
  
  # Get the column indices for further multiplications (V2 to the last column)
  column_index_V2 <- grep("^V2$", colnames(sample))
  column_index_Last <- ncol(sample)
  
  # Loop over each column from V2 to the last column and multiply by the Poisson matrix
  for (v in column_index_V2:column_index_Last) {
    vm1 <- unname(unlist(sample[, v])) * multiplier_matrix
    m0 <- cbind(m0, vm1)  # Combine each result into the final matrix
  }
  
  return(m0)  # Return the hypothetical time series of estimated infection numbers
}

## multiplier_process

multiplier_process <- function(model,
                               multiplier = 4,
                               num_hypothetical_time_series = 10) {
  
  # Transpose the 'Isamps' matrix and convert it to a dataframe
  sample0 <- as.data.frame(t(model$Isamps))
  
  # Apply the multiplier function to generate hypothetical time series
  m0 <- multiplier_function(
    sample0,                                 # Rows = number of days, Columns = simulations
    multiplier = multiplier,                 # Multiplier for time series generation
    num_hypothetical_time_series = num_hypothetical_time_series
    # For each deconvoluted time series, generate n estimated infection count time series
  )
  
  return(m0)
}

## sliding_window_Rt

sliding_window_Rt <- function(sample0_median_cri,
                              m0 = m0,
                              mean_si = 2.9,  # Previously 4.6
                              std_si = 1.64,  # Previously 5.55
                              mean_prior = 2, # Default = 5
                              std_prior = 2)  # Default = 5
{
  # Note: m0 has 10000 columns, each representing a time series of case counts
  # Note: The number of rows in m0 equals the number of days in the time series
  
  # Create an empty list to store Rt estimates for each column of m0
  r_m0 <- vector(mode = "list", length = ncol(m0))
  
  # Load the EpiEstim package for Rt estimation
  require(EpiEstim)
  
  # Loop through each column (time series) in m0
  for (v in 1:ncol(m0)) {
    
    # Create a new dataframe with dates and the corresponding time series from m0
    newdf <- data.frame(dates = as.Date(sample0_median_cri$dates, origin = "1970-01-01"),
                        I = m0[, v])  # Time series of infection counts
    
    # Estimate the reproduction number (Rt) using the parametric method
    r_m0[[v]] <- estimate_R(newdf,
                            method = "parametric_si",  # Parametric serial interval method
                            config = make_config(list(
                              mean_si = mean_si,       # Mean serial interval
                              std_si = std_si,         # Standard deviation of serial interval
                              mean_prior = mean_prior, # A positive number giving the mean of the common prior distribution for all reproduction numbers
                              std_prior = std_prior    # A positive number giving the standard deviation of the common prior distribution for all reproduction numbers
                            )))
  }
  
  # Return the list of Rt estimates
  return(r_m0)
}

## posterior_distribution_extraction

posterior_distribution_extraction <- function(sample0_median_cri,
                                              r_m0,
                                              n = 10) {  # n: number of random values from the posterior R distribution
  
  # Load required packages
  pacman::p_load(magrittr, tidyverse)
  
  # Start by printing the start time
  print("Starting process")
  print(Sys.time())
  
  # Initialize sample with the first time series from r_m0
  sample_r_m0 <- sample_posterior_R(r_m0[[1]], n = n, window = 1L)
  
  # Iterate over the remaining time series in r_m0 and append sampled values
  for (v in 2:length(r_m0)) {
    sample_r_m0 <- append(sample_r_m0,
                          sample_posterior_R(r_m0[[v]], n = n, window = 1L))
  }
  
  # Initialize the start time for performance tracking
  start_time <- Sys.time()
  
  # Initialize dataframe to store results
  sample_r_m0_df <- sample_r_m0
  
  # Loop over the window numbers and repeat the sampling process
  for (window_number in 2:length(r_m0[[1]]$R$t_start)) {
    print(paste("Processing window:", window_number))
    print(Sys.time())
    
    # Sample from the posterior R distribution for the current window
    sample_r_m0 <- sample_posterior_R(r_m0[[1]], n = n, window = window_number)
    
    for (v in 2:length(r_m0)) {
      sample_r_m0 <- append(sample_r_m0,
                            sample_posterior_R(r_m0[[v]], n = n, window = window_number))
    }
    
    # Append results into the growing dataframe
    sample_r_m0_df <- rbind(sample_r_m0_df, sample_r_m0)
    
    # Print the elapsed time for the current window
    print(Sys.time() - start_time)
  }
  
  # Convert the resulting list into a dataframe
  sample_r_m0_df <- as.data.frame(sample_r_m0_df)
  
  # Add corresponding dates to the dataframe
  sample_r_m0_df <- cbind(sample0_median_cri$dates[(r_m0[[1]]$R$t_end[1]):nrow(sample0_median_cri)], 
                          sample_r_m0_df)
  
  # Rename the first column to "dates"
  colnames(sample_r_m0_df)[1] <- "dates"
  
  # Compute the median, lower (2.5th percentile), and upper (97.5th percentile) values for each row
  sample_r_m0_df <- sample_r_m0_df %>%
    rowwise() %>%
    mutate(median = median(c_across(contains("V"))),
           lower  = quantile(c_across(contains("V")), probs = 0.025, na.rm = TRUE),
           upper  = quantile(c_across(contains("V")), probs = 0.975, na.rm = TRUE)) %>%
    ungroup() %>%
    select(dates, median, lower, upper, everything())
  
  # Print the final timestamp and return the resulting dataframe
  print("Process completed")
  print(Sys.time())
  
  return(sample_r_m0_df)
}

## plot_infection_count

plot_infection_count <- function(m0, data) {
  
  # Convert m0 to a dataframe
  m0_df <- as.data.frame(m0)
  
  # Calculate median, lower, and upper bounds for each day
  m0_median_cri <- m0_df %>%
    rowwise() %>%
    mutate(
      median = median(c_across(everything())),
      lower  = quantile(c_across(everything()), probs = 0.025, na.rm = TRUE),
      upper  = quantile(c_across(everything()), probs = 0.975, na.rm = TRUE)
    ) %>%
    ungroup() %>%
    select(median, lower, upper)
  
  # Combine the credible intervals with dates
  m0_median_cri <- cbind(data$dates, m0_median_cri)
  colnames(m0_median_cri)[1] <- "dates"
  
  # Ensure dates are in the correct format
  m0_median_cri <- m0_median_cri %>%
    mutate(dates = as.Date(dates))
  
  return(m0_median_cri)
}

## policy_change_Rt1

policy_change_Rt1 <- function(t_start,
                              t_end,
                              m0,
                              sample0_median_cri,
                              n = 10,
                              mean_si = 2.9,  # Previously 4.6
                              std_si  = 1.64, # Previously 5.55
                              mean_prior = 2, # Default = 5
                              std_prior = 2)  # Default = 5
{
  # Load required packages
  pacman::p_load(EpiEstim, incidence, magrittr, tidyverse)
  
  # Create an empty list to store Rt estimates for each time series
  PCr_m0 <- vector(mode = "list", length = ncol(m0))
  
  # Loop over each column of m0 (time series)
  for (v in 1:ncol(m0)) {
    
    # Create a new dataframe with dates and infection counts (I)
    newdf <- data.frame(
      dates = as.Date(sample0_median_cri$dates, origin = "1970-01-01"),
      I     = m0[, v]
    )
    
    # Estimate Rt using the parametric method for each time series
    PCr_m0[[v]] <- estimate_R(
      newdf,
      method = "parametric_si",
      config = make_config(list(
        t_start = t_start,       # Start of time window
        t_end   = t_end,         # End of time window
        mean_si = mean_si,       # Mean of serial interval
        std_si  = std_si,        # Standard deviation of serial interval
        mean_prior = mean_prior, # A positive number giving the mean of the common prior distribution for all reproduction numbers
        std_prior = std_prior    # A positive number giving the standard deviation of the common prior distribution for all reproduction numbers
      ))
    )
  }
  
  # Generate random samples from the posterior R distribution for each time series
  print(1)
  sample_pcr_m0 <- sample_posterior_R(PCr_m0[[1]], n = n, window = 1L)
  
  # Append posterior R samples for all time series
  for (v in 2:ncol(m0)) {
    sample_pcr_m0 <- append(sample_pcr_m0, sample_posterior_R(PCr_m0[[v]], n = n, window = 1L))
  }
  
  # Create a dataframe to store the results
  sample_pcr_m0_df <- sample_pcr_m0
  
  # Loop through each window and sample the posterior R distribution
  for (window_number in 2:length(PCr_m0[[1]]$R$t_start)) {
    print(window_number)
    
    # Sample from the posterior R distribution for each window
    sample_pcr_m0 <- sample_posterior_R(PCr_m0[[1]], n = n, window = window_number)
    
    for (v in 2:ncol(m0)) {
      sample_pcr_m0 <- append(sample_pcr_m0, sample_posterior_R(PCr_m0[[v]], n = n, window = window_number))
    }
    
    # Append results to the dataframe
    sample_pcr_m0_df <- rbind(sample_pcr_m0_df, sample_pcr_m0)
  }
  
  # Convert to a dataframe and add time window information
  sample_pcr_m0_df <- as.data.frame(sample_pcr_m0_df)
  time_window <- seq_len(nrow(PCr_m0[[1]]$R))
  
  # Combine time window, t_start, and t_end with the posterior R samples
  sample_pcr_m0_df <- cbind(time_window, t_start, t_end, sample_pcr_m0_df)
  
  # Compute the median, lower (2.5%) and upper (97.5%) quantiles for each row
  sample_pcr_m0_df <- sample_pcr_m0_df %>%
    rowwise() %>%
    mutate(median = median(c_across(contains("V"))),
           lower  = quantile(c_across(contains("V")), probs = 0.025, na.rm = TRUE),
           upper  = quantile(c_across(contains("V")), probs = 0.975, na.rm = TRUE)) %>%
    ungroup() %>%
    select(time_window, t_start, t_end, median, lower, upper, everything())
  
  # Return the final dataframe with Rt estimates and quantiles
  return(sample_pcr_m0_df)
}

## policy_change_Rt2

policy_change_Rt2 <- function(sample0_median_cri, sample_pcr_m0_df) {
  
  # Extract relevant columns and add start/end dates
  sample_pcr_m0_df1 <- sample_pcr_m0_df[, 1:6]
  sample_pcr_m0_df1$dates_start <- sample0_median_cri$dates[sample_pcr_m0_df1$t_start]
  sample_pcr_m0_df1$dates_end   <- sample0_median_cri$dates[sample_pcr_m0_df1$t_end]
  
  # Select relevant columns for further analysis
  sample_pcr_m0_df2 <- sample_pcr_m0_df1 %>%
    select(time_window, dates_start, dates_end, median, lower, upper)
  
  # Pivot to long format for easier plotting or analysis
  sample_pcr_m0_df2_long <- sample_pcr_m0_df2 %>%
    pivot_longer(cols = starts_with("dates"))
  
  # Rename the new "name" column to "dates"
  colnames(sample_pcr_m0_df2_long)[6] <- "dates"
  
  return(sample_pcr_m0_df2_long)
}

## percentage_change_policy_change_Rt1

percentage_change_policy_change_Rt1 <- function(sample_pcr_m0_df) {
  
  # Define number of time windows and sample columns (exclude first 6 columns)
  n_time_windows <- nrow(sample_pcr_m0_df)
  n_samples <- ncol(sample_pcr_m0_df) - 6
  
  # Initialize vectors to store median and confidence intervals for each time window
  change <- 1:(n_time_windows - 1)
  R_sample_change_median <- rep(NA, n_time_windows - 1)
  R_sample_change_lower_cri <- rep(NA, n_time_windows - 1)
  R_sample_change_upper_cri <- rep(NA, n_time_windows - 1)
  
  # Create an empty list to store change ratios for each time window
  R_sample_change_list <- vector(mode = 'list', length = n_time_windows - 1)
  
  # Loop through each time window to calculate percentage changes between consecutive windows
  for (n in 1:(n_time_windows - 1)) {
    
    # Extract sample values from the seventh column onward for current and next time windows
    current_window_samples <- as.vector(unlist(unname(sample_pcr_m0_df[n, 7:ncol(sample_pcr_m0_df)])))
    next_window_samples <- as.vector(unlist(unname(sample_pcr_m0_df[n + 1, 7:ncol(sample_pcr_m0_df)])))
    
    # Calculate percentage change
    R_sample_change <- (next_window_samples - current_window_samples) / current_window_samples
    
    # Store change ratios in the list and compute median and confidence intervals
    R_sample_change_list[[n]] <- R_sample_change
    R_sample_change_median[n] <- median(R_sample_change)
    R_sample_change_lower_cri[n] <- quantile(R_sample_change, probs = 0.025)
    R_sample_change_upper_cri[n] <- quantile(R_sample_change, probs = 0.975)
  }
  
  # Create dataframe summarizing results
  R_sample_change_df <- data.frame(
    change,
    R_sample_change_median,
    R_sample_change_lower_cri,
    R_sample_change_upper_cri
  )
  
  # Return dataframe and list of change ratios
  return(list(
    change_summary = R_sample_change_df,
    change_ratios = R_sample_change_list
  ))
}

## percentage_change_policy_change_Rt2

percentage_change_policy_change_Rt2 <- function(PCPCRt_list) {
  
  # Create an empty list to store percentage changes for each time window
  percentage_change_list <- vector(mode = 'list', length = nrow(sample_pcr_m0_df) - 1)
  
  # Calculate percentage change for each time window and store it in the list
  for (n in 1:(nrow(sample_pcr_m0_df) - 1)) {
    percentage_change_list[[n]] <- 100 * PCPCRt_list$change_ratios[[n]]
  }
  
  # Return list of percentage changes
  return(percentage_change_list)
}

## percentage_change_policy_change_Rt3

percentage_change_policy_change_Rt3 <- function(PCPCRt_list) {
  
  # Calculate percentage changes for median and 95% CrI
  percentage_change_median <- 100 * PCPCRt_list$change_summary$R_sample_change_median
  percentage_change_lower_cri <- 100 * PCPCRt_list$change_summary$R_sample_change_lower_cri
  percentage_change_upper_cri <- 100 * PCPCRt_list$change_summary$R_sample_change_upper_cri
  
  # Combine results into dataframe
  percentage_change_df <- data.frame(
    median = percentage_change_median,
    lower_cri = percentage_change_lower_cri,
    upper_cri = percentage_change_upper_cri
  )
  
  # Return dataframe with percentage changes
  return(percentage_change_df)
}
